# Supplementary material for: Comparison of Highly and Weakly Virulent Dickeya solani Strains, With a View on the Pangenome and Panregulon of This Species
Source: Front Microbiol. 2018 Aug 31;9:1940. doi: 10.3389/fmicb.2018.01940 (PMC6127512; doi:10.3389/fmicb.2018.01940)
Supplement: Supplementary file 2 [file Table_2.XLS]

## Sheet: Arkusz1
OrthologyID	D. dadantii symbol	D. dadantii description	Symbol	Description	IFB_0099	IFB_0223	GBBC_2040	IPO_2222	IFB_0158	IFB_0221	MK_10	MK_16	PPO_9019	PPO_9134	RNS_512A	RNS_773B	RNS_82331A	D_s04321
Dsol_CDS_00001	mioC	FMN-binding protein MioC	cysJ	Sulfite reductase [NADPH] flavoprotein alpha-component	IFB_0099_04261	IFB_0223_04263	GBBC_2040_04207	IPO_2222_04261	IFB_0158_02478	IFB_0221_02621	MK_10_04365	MK_16_04275	PPO_9019_02401	PPO_9134_01141	RNS_512A_03458	RNS_773B_04264	RNS_82331A_02357	D_s04321_04266
Dsol_CDS_00002	asnC	DNA-binding transcriptional dual regulator	asnC	Regulatory protein AsnC	IFB_0099_04260	IFB_0223_04262	GBBC_2040_04206	IPO_2222_04260	IFB_0158_02479	IFB_0221_02622	MK_10_04366	MK_16_04276	PPO_9019_02400	PPO_9134_01140	RNS_512A_03457	RNS_773B_04265	RNS_82331A_02356	D_s04321_04265
Dsol_CDS_00003	viaA	Von Willebrand Factor Type A (VWA) domain-containing protein		hypothetical protein	IFB_0099_04259	IFB_0223_04261	GBBC_2040_04205	IPO_2222_04259	IFB_0158_02480	IFB_0221_02623	MK_10_04367	MK_16_04277	PPO_9019_02399	PPO_9134_01139	RNS_512A_03456	RNS_773B_04266	RNS_82331A_02355	D_s04321_04264
Dsol_CDS_00004	ravA	AAA+ family ATPase	ravA	ATPase RavA	IFB_0099_04258	IFB_0223_04260	GBBC_2040_04204	IPO_2222_04258	IFB_0158_02481	IFB_0221_02624	MK_10_04368	MK_16_04278	PPO_9019_02398	PPO_9134_01138	RNS_512A_03455	RNS_773B_04267	RNS_82331A_02354	D_s04321_04263
Dsol_CDS_00005	trkD	potassium transporter		potassium transport protein Kup	IFB_0099_04257	IFB_0223_04259	GBBC_2040_04203	IPO_2222_04257	IFB_0158_02482	IFB_0221_02625	MK_10_04369	MK_16_04279	PPO_9019_02397	PPO_9134_01137	RNS_512A_03454	RNS_773B_04268	RNS_82331A_02353	D_s04321_04262
Dsol_CDS_00006	rbsD	predicted cytoplasmic sugar-binding protein	rbsD	D-ribose pyranase	IFB_0099_04256	IFB_0223_04258	GBBC_2040_04202	IPO_2222_04256	IFB_0158_02483	IFB_0221_02626	MK_10_04370	MK_16_04280	PPO_9019_02396	PPO_9134_01136	RNS_512A_03453	RNS_773B_04269	RNS_82331A_02352	D_s04321_04261
Dsol_CDS_00007	rbsA	fused D-ribose transporter subunits of ABC superfamily: ATP-binding components	rbsA	Ribose import ATP-binding protein RbsA	IFB_0099_04255	IFB_0223_04257	GBBC_2040_04201	IPO_2222_04255	IFB_0158_02484	IFB_0221_02627	MK_10_04371	MK_16_04281	PPO_9019_02395	PPO_9134_01135	RNS_512A_03452	RNS_773B_04270	RNS_82331A_02351	D_s04321_04260
Dsol_CDS_00008	rbsC	D-ribose transporter subunit; membrane component of ABC superfamily	rbsC	Ribose transport system permease protein RbsC	IFB_0099_04254	IFB_0223_04256	GBBC_2040_04200	IPO_2222_04254	IFB_0158_02485	IFB_0221_02628	MK_10_04372	MK_16_04282	PPO_9019_02394	PPO_9134_01134	RNS_512A_03451	RNS_773B_04271	RNS_82331A_02350	D_s04321_04259
Dsol_CDS_00009	rbsB	periplasmic-binding component of an ABC superfamily D-ribose transporter	rbsB	D-ribose-binding periplasmic protein precursor	IFB_0099_04253	IFB_0223_04255	GBBC_2040_04199	IPO_2222_04253	IFB_0158_02486	IFB_0221_02629	MK_10_04373	MK_16_04283	PPO_9019_02393	PPO_9134_01133	RNS_512A_03450	RNS_773B_04272	RNS_82331A_02349	D_s04321_04258
Dsol_CDS_00010	rbsK	ribokinase	rbsK	Ribokinase	IFB_0099_04252	IFB_0223_04254	GBBC_2040_04198	IPO_2222_04252	IFB_0158_02487	IFB_0221_02630	MK_10_04374	MK_16_04284	PPO_9019_02392	PPO_9134_01132	RNS_512A_03449	RNS_773B_04273	RNS_82331A_02348	D_s04321_04257
Dsol_CDS_00011	rbsR	Ribose operon repressor	rbsR	Ribose operon repressor	IFB_0099_04251	IFB_0223_04253	GBBC_2040_04197	IPO_2222_04251	IFB_0158_02488	IFB_0221_02631	MK_10_04375	MK_16_04285	PPO_9019_02391	PPO_9134_01131	RNS_512A_03448	RNS_773B_04274	RNS_82331A_02347	D_s04321_04256
Dsol_CDS_00012	mobB	molybdopterin-guanine dinucleotide biosynthesis protein B	mobB	Molybdopterin-guanine dinucleotide biosynthesis adapter protein	IFB_0099_04245	IFB_0223_04247	GBBC_2040_04196	IPO_2222_04250			MK_10_00001	MK_16_00001	PPO_9019_01573				RNS_82331A_02341	D_s04321_04250
Dsol_CDS_00013	mobA	Molybdopterin-guanine dinucleotide biosynthesis protein A	mobA	Molybdenum cofactor guanylyltransferase	IFB_0099_04244	IFB_0223_04246	GBBC_2040_04195	IPO_2222_04249	IFB_0158_02917	IFB_0221_03515	MK_10_00002	MK_16_00002	PPO_9019_01572	PPO_9134_04095	RNS_512A_00956	RNS_773B_01694	RNS_82331A_02340	D_s04321_04249
Dsol_CDS_00014	yihD	conserved protein		hypothetical protein	IFB_0099_04243	IFB_0223_04245	GBBC_2040_04194	IPO_2222_04248	IFB_0158_02918	IFB_0221_03514	MK_10_00003	MK_16_00003	PPO_9019_01571	PPO_9134_04096	RNS_512A_00955	RNS_773B_01693	RNS_82331A_02339	D_s04321_04248
Dsol_CDS_00015	rdoA	regulator of disulfide oxidoreductase A		serine/threonine protein kinase	IFB_0099_04242	IFB_0223_04244	GBBC_2040_04193	IPO_2222_04247	IFB_0158_02919	IFB_0221_03513	MK_10_00004	MK_16_00004	PPO_9019_01570	PPO_9134_04097	RNS_512A_00954	RNS_773B_01692	RNS_82331A_02338	D_s04321_04247
Dsol_CDS_00016	dsbA	periplasmic protein disulfide isomerase I	dsbA	Thiol:disulfide interchange protein DsbA precursor	IFB_0099_04241	IFB_0223_04243	GBBC_2040_04192	IPO_2222_04246	IFB_0158_02920	IFB_0221_03512	MK_10_00005	MK_16_00005	PPO_9019_01569	PPO_9134_04098	RNS_512A_00953	RNS_773B_01691	RNS_82331A_02337	D_s04321_04246
Dsol_CDS_00017	yihA	GTP-binding protein	engB	putative GTP-binding protein EngB	IFB_0099_04238	IFB_0223_04240	GBBC_2040_04189	IPO_2222_04243	IFB_0158_02923	IFB_0221_03509	MK_10_00008	MK_16_00008	PPO_9019_01566	PPO_9134_04101	RNS_512A_00950	RNS_773B_01688	RNS_82331A_02334	D_s04321_04243
Dsol_CDS_00018	polA	DNA polymerase I	polA	DNA polymerase I	IFB_0099_04240	IFB_0223_04242	GBBC_2040_04191	IPO_2222_04245	IFB_0158_02921	IFB_0221_03511	MK_10_00006	MK_16_00006	PPO_9019_01568	PPO_9134_04099	RNS_512A_00952	RNS_773B_01690	RNS_82331A_02336	D_s04321_04245
Dsol_CDS_00019	hemN	coproporphyrinogen III oxidase, SAM and NAD(P)H dependent, oxygen-independent	hemN	Oxygen-independent coproporphyrinogen-III oxidase	IFB_0099_04235	IFB_0223_04237	GBBC_2040_04186	IPO_2222_04240	IFB_0158_02926	IFB_0221_03506	MK_10_00011	MK_16_00011	PPO_9019_01563	PPO_9134_04104	RNS_512A_00947	RNS_773B_01685	RNS_82331A_02331	D_s04321_04240
Dsol_CDS_00020	yihI	conserved protein	yihI	Der GTPase-activating protein YihI	IFB_0099_04237	IFB_0223_04239	GBBC_2040_04188	IPO_2222_04242	IFB_0158_02924	IFB_0221_03508	MK_10_00009	MK_16_00009	PPO_9019_01565	PPO_9134_04102	RNS_512A_00949	RNS_773B_01687	RNS_82331A_02333	D_s04321_04242
Dsol_CDS_00021	glnL	sensory histidine kinase in two-component regulatory system with GlnG	glnL	Nitrogen regulation protein NR(II)	IFB_0099_04232	IFB_0223_04234	GBBC_2040_04183	IPO_2222_04237	IFB_0158_02929	IFB_0221_03503	MK_10_00014	MK_16_00014	PPO_9019_01560	PPO_9134_04107	RNS_512A_00944	RNS_773B_01682	RNS_82331A_02328	D_s04321_04237
Dsol_CDS_00022	glnG	Nitrogen regulation protein NR(I)	ntrC	Nitrogen assimilation regulatory protein	IFB_0099_04233	IFB_0223_04235	GBBC_2040_04184	IPO_2222_04238	IFB_0158_02928	IFB_0221_03504	MK_10_00013	MK_16_00013	PPO_9019_01561	PPO_9134_04106	RNS_512A_00945	RNS_773B_01683	RNS_82331A_02329	D_s04321_04238
Dsol_CDS_00023	bipA	GTP-binding protein	typA	GTP-binding protein TypA/BipA	IFB_0099_04230	IFB_0223_04232	GBBC_2040_04181	IPO_2222_04235	IFB_0158_02931	IFB_0221_03501	MK_10_00016	MK_16_00016	PPO_9019_01558	PPO_9134_04109	RNS_512A_00942	RNS_773B_01680	RNS_82331A_02326	D_s04321_04235
Dsol_CDS_00024	glnA	glutamine synthetase	glnA	Glutamine synthetase	IFB_0099_04231	IFB_0223_04233	GBBC_2040_04182	IPO_2222_04236	IFB_0158_02930	IFB_0221_03502	MK_10_00015	MK_16_00015	PPO_9019_01559	PPO_9134_04108	RNS_512A_00943	RNS_773B_01681	RNS_82331A_02327	D_s04321_04236
Dsol_CDS_00025	dtd	D-Tyr-tRNA(Tyr) deacylase	dtd	D-tyrosyl-tRNA(Tyr) deacylase	IFB_0099_04228	IFB_0223_04230	GBBC_2040_04179	IPO_2222_04233	IFB_0158_02933	IFB_0221_03499	MK_10_00018	MK_16_00018	PPO_9019_01556	PPO_9134_04111	RNS_512A_00940	RNS_773B_01678	RNS_82331A_02324	D_s04321_04233
Dsol_CDS_00026	yihX	Putative haloacid dehalogenase-like hydrolase	yihX	Alpha-D-glucose-1-phosphate phosphatase YihX	IFB_0099_04229	IFB_0223_04231	GBBC_2040_04180	IPO_2222_04234	IFB_0158_02932	IFB_0221_03500	MK_10_00017	MK_16_00017	PPO_9019_01557	PPO_9134_04110	RNS_512A_00941	RNS_773B_01679	RNS_82331A_02325	D_s04321_04234
Dsol_CDS_00027	yicH	conserved protein		AsmA family protein	IFB_0099_04226	IFB_0223_04228	GBBC_2040_04177	IPO_2222_04231	IFB_0158_02935	IFB_0221_03497	MK_10_00020	MK_16_00020	PPO_9019_01554	PPO_9134_04113	RNS_512A_00938	RNS_773B_01676	RNS_82331A_02322	D_s04321_04231
Dsol_CDS_00028	yiiD	predicted acetyltransferase		acetyltransferase	IFB_0099_04227	IFB_0223_04229	GBBC_2040_04178	IPO_2222_04232	IFB_0158_02934	IFB_0221_03498	MK_10_00019	MK_16_00019	PPO_9019_01555	PPO_9134_04112	RNS_512A_00939	RNS_773B_01677	RNS_82331A_02323	D_s04321_04232
Dsol_CDS_00029	recG	ATP-dependent DNA helicase	recG	ATP-dependent DNA helicase RecG	IFB_0099_04224	IFB_0223_04226	GBBC_2040_04175	IPO_2222_04229	IFB_0158_02937	IFB_0221_03495	MK_10_00022	MK_16_00022	PPO_9019_01552	PPO_9134_04115	RNS_512A_00936	RNS_773B_01674	RNS_82331A_02320	D_s04321_04229
Dsol_CDS_00030	yicE	Xanthine permease	xanP	Xanthine permease XanP	IFB_0099_04225	IFB_0223_04227	GBBC_2040_04176	IPO_2222_04230	IFB_0158_02936	IFB_0221_03496	MK_10_00021	MK_16_00021	PPO_9019_01553	PPO_9134_04114	RNS_512A_00937	RNS_773B_01675	RNS_82331A_02321	D_s04321_04230
Dsol_CDS_00031	spoT	GTP pyrophosphokinase / Guanosine-3',5'-bis(diphosphate) 3'-pyrophosphohydrolase	spoT	Bifunctional (p)ppGpp synthase/hydrolase SpoT	IFB_0099_04222	IFB_0223_04224	GBBC_2040_04173	IPO_2222_04227	IFB_0158_02939	IFB_0221_03493	MK_10_00024	MK_16_00024	PPO_9019_01550	PPO_9134_04117	RNS_512A_00934	RNS_773B_01672	RNS_82331A_02318	D_s04321_04227
Dsol_CDS_00032	trmH	tRNA (Guanosine-2'-O-)-methyltransferase	trmH	tRNA (guanosine(18)-2'-O)-methyltransferase	IFB_0099_04223	IFB_0223_04225	GBBC_2040_04174	IPO_2222_04228	IFB_0158_02938	IFB_0221_03494	MK_10_00023	MK_16_00023	PPO_9019_01551	PPO_9134_04116	RNS_512A_00935	RNS_773B_01673	RNS_82331A_02319	D_s04321_04228
Dsol_CDS_00033	yicF	DNA ligase	ligB	DNA ligase B	IFB_0099_04219	IFB_0223_04221	GBBC_2040_04170	IPO_2222_04224	IFB_0158_02942	IFB_0221_03490	MK_10_00027	MK_16_00027	PPO_9019_01547	PPO_9134_04120	RNS_512A_00931	RNS_773B_01669	RNS_82331A_02315	D_s04321_04224
Dsol_CDS_00034	eptB	predicted metal dependent hydrolase	eptB	Phosphoethanolamine transferase EptB	IFB_0099_04218	IFB_0223_04220	GBBC_2040_04169	IPO_2222_04223	IFB_0158_02943	IFB_0221_03489	MK_10_00028	MK_16_00028	PPO_9019_01546	PPO_9134_04121	RNS_512A_00930	RNS_773B_01668	RNS_82331A_02314	D_s04321_04223
Dsol_CDS_00035	rpoZ	RNA polymerase, omega subunit	rpoZ	DNA-directed RNA polymerase subunit omega	IFB_0099_04221	IFB_0223_04223	GBBC_2040_04172	IPO_2222_04226	IFB_0158_02940	IFB_0221_03492	MK_10_00025	MK_16_00025	PPO_9019_01549	PPO_9134_04118	RNS_512A_00933	RNS_773B_01671	RNS_82331A_02317	D_s04321_04226
Dsol_CDS_00036	gmk	guanylate kinase	gmk	Guanylate kinase	IFB_0099_04220	IFB_0223_04222	GBBC_2040_04171	IPO_2222_04225	IFB_0158_02941	IFB_0221_03491	MK_10_00026	MK_16_00026	PPO_9019_01548	PPO_9134_04119	RNS_512A_00932	RNS_773B_01670	RNS_82331A_02316	D_s04321_04225
Dsol_CDS_00037		Long-chain-fatty-acid--CoA ligase / long-chain acyl-CoA synthetase		hypothetical protein	IFB_0099_04214	IFB_0223_04216	GBBC_2040_04166	IPO_2222_04220	IFB_0158_02947	IFB_0221_03485	MK_10_00032	MK_16_00032	PPO_9019_01542	PPO_9134_04125	RNS_512A_00925	RNS_773B_01664	RNS_82331A_02310	D_s04321_04219
Dsol_CDS_00038		hypothetical protein		hypothetical protein	IFB_0099_04216	IFB_0223_04218	GBBC_2040_04168	IPO_2222_04222	IFB_0158_02945	IFB_0221_03487	MK_10_00030	MK_16_00030	PPO_9019_01544	PPO_9134_04123	RNS_512A_00927	RNS_773B_01666	RNS_82331A_02312	D_s04321_04221
Dsol_CDS_00039		Oxidoreductase, short-chain dehydrogenase/reductase family	fabG	3-oxoacyl-[acyl-carrier-protein] reductase FabG	IFB_0099_04215	IFB_0223_04217	GBBC_2040_04167	IPO_2222_04221	IFB_0158_02946	IFB_0221_03486	MK_10_00031	MK_16_00031	PPO_9019_01543	PPO_9134_04124	RNS_512A_00926	RNS_773B_01665	RNS_82331A_02311	D_s04321_04220
Dsol_CDS_00040		Probable histidine acid phosphatase	agp	Glucose-1-phosphatase precursor	IFB_0099_04211	IFB_0223_04213	GBBC_2040_04163	IPO_2222_04217	IFB_0158_02950	IFB_0221_03482	MK_10_00035	MK_16_00035	PPO_9019_01539	PPO_9134_04128	RNS_512A_00922	RNS_773B_01661	RNS_82331A_02307	D_s04321_04216
Dsol_CDS_00041		ABC transporter, inner membrane component	ugpA	sn-glycerol-3-phosphate transport system permease protein UgpA	IFB_0099_04210	IFB_0223_04212	GBBC_2040_04162	IPO_2222_04216	IFB_0158_02951	IFB_0221_03481	MK_10_00036	MK_16_00036	PPO_9019_01538	PPO_9134_04129	RNS_512A_00921	RNS_773B_01660	RNS_82331A_02306	D_s04321_04215
Dsol_CDS_00042		Transcription regulator	dmlR	HTH-type transcriptional regulator DmlR	IFB_0099_04213	IFB_0223_04215	GBBC_2040_04165	IPO_2222_04219	IFB_0158_02948	IFB_0221_03484	MK_10_00033	MK_16_00033	PPO_9019_01541	PPO_9134_04126	RNS_512A_00924	RNS_773B_01663	RNS_82331A_02309	D_s04321_04218
Dsol_CDS_00043		Probable transporter	pbuE	Purine efflux pump PbuE	IFB_0099_04212	IFB_0223_04214	GBBC_2040_04164	IPO_2222_04218	IFB_0158_02949	IFB_0221_03483	MK_10_00034	MK_16_00034	PPO_9019_01540	PPO_9134_04127	RNS_512A_00923	RNS_773B_01662	RNS_82331A_02308	D_s04321_04217
Dsol_CDS_00044		putative secreted protein		hypothetical protein	IFB_0099_04207	IFB_0223_04209	GBBC_2040_04159	IPO_2222_04213	IFB_0158_02954	IFB_0221_03478	MK_10_00039	MK_16_00039	PPO_9019_01535	PPO_9134_04132	RNS_512A_00918	RNS_773B_01657	RNS_82331A_02303	D_s04321_04212
Dsol_CDS_00045		Arsenical-resistance protein ACR3		hypothetical protein	IFB_0099_04206	IFB_0223_04208	GBBC_2040_04158	IPO_2222_04212	IFB_0158_02955	IFB_0221_03477	MK_10_00040	MK_16_00040	PPO_9019_01534	PPO_9134_04133	RNS_512A_00917	RNS_773B_01656	RNS_82331A_02302	D_s04321_04211
Dsol_CDS_00046		N-Acetyl-D-glucosamine ABC transport system, permease protein 2	lacG	Lactose transport system permease protein LacG	IFB_0099_04209	IFB_0223_04211	GBBC_2040_04161	IPO_2222_04215	IFB_0158_02952	IFB_0221_03480	MK_10_00037	MK_16_00037	PPO_9019_01537	PPO_9134_04130	RNS_512A_00920	RNS_773B_01659	RNS_82331A_02305	D_s04321_04214
Dsol_CDS_00047		probable solute binding protein	ugpB	sn-glycerol-3-phosphate-binding periplasmic protein UgpB precursor	IFB_0099_04208	IFB_0223_04210	GBBC_2040_04160	IPO_2222_04214	IFB_0158_02953	IFB_0221_03479	MK_10_00038	MK_16_00038	PPO_9019_01536	PPO_9134_04131	RNS_512A_00919	RNS_773B_01658	RNS_82331A_02304	D_s04321_04213
Dsol_CDS_00048				hypothetical protein	IFB_0099_04203	IFB_0223_04205	GBBC_2040_04154	IPO_2222_04209	IFB_0158_02958	IFB_0221_03474	MK_10_00043	MK_16_00043	PPO_9019_01531	PPO_9134_04136	RNS_512A_00913	RNS_773B_01653	RNS_82331A_02299	D_s04321_04208
Dsol_CDS_00049		putative acetyltransferase	bltD	Spermine/spermidine acetyltransferase	IFB_0099_04204	IFB_0223_04206	GBBC_2040_04156	IPO_2222_04210	IFB_0158_02957	IFB_0221_03475	MK_10_00042	MK_16_00042	PPO_9019_01532	PPO_9134_04135	RNS_512A_00915	RNS_773B_01654	RNS_82331A_02300	D_s04321_04209
Dsol_CDS_00050		hypothetical protein		hypothetical protein	IFB_0099_04205	IFB_0223_04207	GBBC_2040_04157	IPO_2222_04211	IFB_0158_02956	IFB_0221_03476	MK_10_00041	MK_16_00041	PPO_9019_01533	PPO_9134_04134	RNS_512A_00916	RNS_773B_01655	RNS_82331A_02301	D_s04321_04210
Dsol_CDS_00051		Sugar ABC transporter, permease protein	lacF	Lactose transport system permease protein LacF	IFB_0099_04199	IFB_0223_04201	GBBC_2040_04150	IPO_2222_04205	IFB_0158_02962	IFB_0221_03470	MK_10_00047	MK_16_00047	PPO_9019_01527	PPO_9134_04140	RNS_512A_00909	RNS_773B_01649	RNS_82331A_02295	D_s04321_04204
Dsol_CDS_00052		Maltose/maltodextrin ABC transporter, substrate binding periplasmic protein MalE		maltose ABC transporter periplasmic protein	IFB_0099_04200	IFB_0223_04202	GBBC_2040_04151	IPO_2222_04206	IFB_0158_02961	IFB_0221_03471	MK_10_00046	MK_16_00046	PPO_9019_01528	PPO_9134_04139	RNS_512A_00910	RNS_773B_01650	RNS_82331A_02296	D_s04321_04205
Dsol_CDS_00053		Transcriptional regulator FrcR for fructose utilization, ROK family	nagC	N-acetylglucosamine repressor	IFB_0099_04201	IFB_0223_04203	GBBC_2040_04152	IPO_2222_04207	IFB_0158_02960	IFB_0221_03472	MK_10_00045	MK_16_00045	PPO_9019_01529	PPO_9134_04138	RNS_512A_00911	RNS_773B_01651	RNS_82331A_02297	D_s04321_04206
Dsol_CDS_00054		hypothetical exported protein	bhsA	Multiple stress resistance protein BhsA precursor	IFB_0099_04202	IFB_0223_04204	GBBC_2040_04153	IPO_2222_04208	IFB_0158_02959	IFB_0221_03473	MK_10_00044	MK_16_00044	PPO_9019_01530	PPO_9134_04137	RNS_512A_00912	RNS_773B_01652	RNS_82331A_02298	D_s04321_04207
Dsol_CDS_00055		hypothetical exported protein	bhsA	Multiple stress resistance protein BhsA precursor	IFB_0099_04195	IFB_0223_04197	GBBC_2040_04146	IPO_2222_04201	IFB_0158_02966	IFB_0221_03466	MK_10_00051	MK_16_00051	PPO_9019_01523	PPO_9134_04144	RNS_512A_00905	RNS_773B_01645	RNS_82331A_02291	D_s04321_04200
Dsol_CDS_00056		Metal-dependent hydrolase		Endonuclease/Exonuclease/phosphatase family protein	IFB_0099_04196	IFB_0223_04198	GBBC_2040_04147	IPO_2222_04202	IFB_0158_02965	IFB_0221_03467	MK_10_00050	MK_16_00050	PPO_9019_01524	PPO_9134_04143	RNS_512A_00906	RNS_773B_01646	RNS_82331A_02292	D_s04321_04201
Dsol_CDS_00057		Maltose/maltodextrin transport ATP-binding protein MalK	ugpC	sn-glycerol-3-phosphate import ATP-binding protein UgpC	IFB_0099_04197	IFB_0223_04199	GBBC_2040_04148	IPO_2222_04203	IFB_0158_02964	IFB_0221_03468	MK_10_00049	MK_16_00049	PPO_9019_01525	PPO_9134_04142	RNS_512A_00907	RNS_773B_01647		D_s04321_04202
Dsol_CDS_00058		Sugar ABC transporter, permease protein	ycjP; sugB	Inner membrane ABC transporter permease protein YcjP; Trehalose transport system permease protein SugB	IFB_0099_04198	IFB_0223_04200	GBBC_2040_04149	IPO_2222_04204	IFB_0158_02963	IFB_0221_03469	MK_10_00048	MK_16_00048	PPO_9019_01526	PPO_9134_04141	RNS_512A_00908	RNS_773B_01648	RNS_82331A_02294	D_s04321_04203
Dsol_CDS_00059	pitA	low-affinity phosphate transporter	pitA	Low-affinity inorganic phosphate transporter 1	IFB_0099_04191	IFB_0223_04193	GBBC_2040_04142	IPO_2222_04197	IFB_0158_02970	IFB_0221_03462	MK_10_00055	MK_16_00055	PPO_9019_01519	PPO_9134_04148	RNS_512A_00903	RNS_773B_01641	RNS_82331A_02287	D_s04321_04196
Dsol_CDS_00060	yhiN	predicted oxidoreductase with FAD/NAD(P)-binding domain		anaerobic glycerol-3-phosphate dehydrogenase subunit B; hypothetical protein	IFB_0099_04192	IFB_0223_04194	GBBC_2040_04143	IPO_2222_04198	IFB_0158_02969	IFB_0221_03463	MK_10_00054	MK_16_00054	PPO_9019_01520	PPO_9134_04147	RNS_512A_00904	RNS_773B_01642	RNS_82331A_02288	D_s04321_04197
Dsol_CDS_00061		ATP binding protein		recombination protein F	IFB_0099_04193	IFB_0223_04195	GBBC_2040_04144	IPO_2222_04199	IFB_0158_02968	IFB_0221_03464	MK_10_00053	MK_16_00053	PPO_9019_01521	PPO_9134_04146		RNS_773B_01643	RNS_82331A_02289	D_s04321_04198
Dsol_CDS_00062		Conserved domain protein		hypothetical protein	IFB_0099_04194	IFB_0223_04196	GBBC_2040_04145	IPO_2222_04200	IFB_0158_02967	IFB_0221_03465	MK_10_00052	MK_16_00052	PPO_9019_01522	PPO_9134_04145		RNS_773B_01644	RNS_82331A_02290	D_s04321_04199
Dsol_CDS_00063	yidA	multifunctional Erythrose 4-P, mannose 1-P, and alpha-D-glucose-1-P phosphatase	yidA	Sugar phosphatase YidA	IFB_0099_04187	IFB_0223_04189	GBBC_2040_04138	IPO_2222_04193	IFB_0158_02974	IFB_0221_03458	MK_10_00059	MK_16_00059	PPO_9019_01515	PPO_9134_04152	RNS_512A_00899	RNS_773B_01637	RNS_82331A_02283	D_s04321_04192
Dsol_CDS_00064	uxuA	Mannonate dehydratase	uxuA	Mannonate dehydratase	IFB_0099_04186	IFB_0223_04188	GBBC_2040_04137	IPO_2222_04192	IFB_0158_02975	IFB_0221_03457	MK_10_00060	MK_16_00060	PPO_9019_01514	PPO_9134_04153	RNS_512A_00898	RNS_773B_01636	RNS_82331A_02282	D_s04321_04191
Dsol_CDS_00065		Transcriptional regulator NanR	lutR	HTH-type transcriptional regulator LutR	IFB_0099_04185	IFB_0223_04187	GBBC_2040_04136	IPO_2222_04191	IFB_0158_02976	IFB_0221_03456	MK_10_00061	MK_16_00061	PPO_9019_01513	PPO_9134_04154	RNS_512A_00897	RNS_773B_01635	RNS_82331A_02281	D_s04321_04190
Dsol_CDS_00066	uspB	universal stress protein B	uspB	Universal stress protein B	IFB_0099_04190	IFB_0223_04192	GBBC_2040_04141	IPO_2222_04196	IFB_0158_02971	IFB_0221_03461	MK_10_00056	MK_16_00056	PPO_9019_01518	PPO_9134_04149	RNS_512A_00902	RNS_773B_01640	RNS_82331A_02286	D_s04321_04195
Dsol_CDS_00067	uspA	universal stress global response regulator	uspA	Universal stress protein A	IFB_0099_04189	IFB_0223_04191	GBBC_2040_04140	IPO_2222_04195	IFB_0158_02972	IFB_0221_03460	MK_10_00057	MK_16_00057	PPO_9019_01517	PPO_9134_04150	RNS_512A_00901	RNS_773B_01639	RNS_82331A_02285	D_s04321_04194
Dsol_CDS_00068		Methyl-accepting chemotaxis protein I (serine chemoreceptor protein)	trg	Methyl-accepting chemotaxis protein III	IFB_0099_04188	IFB_0223_04190	GBBC_2040_04139	IPO_2222_04194	IFB_0158_02973	IFB_0221_03459	MK_10_00058	MK_16_00058	PPO_9019_01516	PPO_9134_04151	RNS_512A_00900	RNS_773B_01638	RNS_82331A_02284	D_s04321_04193
Dsol_CDS_00069		Dihydrodipicolinate synthase	yagE	putative 2-keto-3-deoxy-galactonate aldolase YagE	IFB_0099_04178	IFB_0223_04180	GBBC_2040_04129	IPO_2222_04184	IFB_0158_02983	IFB_0221_03449	MK_10_00068	MK_16_00068	PPO_9019_01506	PPO_9134_04161	RNS_512A_00892	RNS_773B_01628	RNS_82331A_02274	D_s04321_04183
Dsol_CDS_00070		Transporter, MFS superfamily	proP	Proline/betaine transporter	IFB_0099_04176	IFB_0223_04178	GBBC_2040_04127	IPO_2222_04182	IFB_0158_02985	IFB_0221_03447	MK_10_00070	MK_16_00070	PPO_9019_01504	PPO_9134_04163	RNS_512A_00890	RNS_773B_01626	RNS_82331A_02272	D_s04321_04181
Dsol_CDS_00071	lfcR	LacI family transcriptional repressor	cra	Catabolite repressor/activator	IFB_0099_04175	IFB_0223_04177	GBBC_2040_04126	IPO_2222_04181	IFB_0158_02986	IFB_0221_03446	MK_10_00071	MK_16_00071	PPO_9019_01503	PPO_9134_04164	RNS_512A_00889	RNS_773B_01625	RNS_82331A_02271	D_s04321_04180
Dsol_CDS_00072	ybiJ	putative exported protein	bhsA	Multiple stress resistance protein BhsA precursor	IFB_0099_04184	IFB_0223_04186	GBBC_2040_04135	IPO_2222_04190	IFB_0158_02977	IFB_0221_03455	MK_10_00062	MK_16_00062	PPO_9019_01512	PPO_9134_04155	RNS_512A_00896	RNS_773B_01634	RNS_82331A_02280	D_s04321_04189
Dsol_CDS_00073		conserved protein		translocation protein TolB	IFB_0099_04183	IFB_0223_04185	GBBC_2040_04134	IPO_2222_04189	IFB_0158_02978	IFB_0221_03454	MK_10_00063	MK_16_00063	PPO_9019_01511	PPO_9134_04156	RNS_512A_00895	RNS_773B_01633	RNS_82331A_02279	D_s04321_04188
Dsol_CDS_00074	lfcK	putative carbohydrate kinase	araB	Ribulokinase	IFB_0099_04180	IFB_0223_04182	GBBC_2040_04131	IPO_2222_04186	IFB_0158_02981	IFB_0221_03451	MK_10_00066	MK_16_00066	PPO_9019_01508	PPO_9134_04159	RNS_512A_00894	RNS_773B_01630	RNS_82331A_02276	D_s04321_04185
Dsol_CDS_00075		C-compound and carbohydrate metabolism		hypothetical protein	IFB_0099_04179	IFB_0223_04181	GBBC_2040_04130	IPO_2222_04185	IFB_0158_02982	IFB_0221_03450	MK_10_00067	MK_16_00067	PPO_9019_01507	PPO_9134_04160	RNS_512A_00893	RNS_773B_01629	RNS_82331A_02275	D_s04321_04184
Dsol_CDS_00076	dcuR	Response regulator of the two component transcriptional regulatory system DcuR/DcuS	dcuR	Transcriptional regulatory protein DcuR	IFB_0099_04169	IFB_0223_04171	GBBC_2040_04120	IPO_2222_04175	IFB_0158_02992	IFB_0221_03440	MK_10_00077	MK_16_00077	PPO_9019_01497	PPO_9134_04170	RNS_512A_00883	RNS_773B_01619	RNS_82331A_02265	D_s04321_04174
Dsol_CDS_00077	dcuS	Fumarate respiration sensor kinase protein DcuS	dcuS	Sensor histidine kinase DcuS	IFB_0099_04170	IFB_0223_04172	GBBC_2040_04121	IPO_2222_04176	IFB_0158_02991	IFB_0221_03441	MK_10_00076	MK_16_00076	PPO_9019_01498	PPO_9134_04169	RNS_512A_00884	RNS_773B_01620	RNS_82331A_02266	D_s04321_04175
Dsol_CDS_00078	dppA	dipeptide ABC transporter, periplasmic component	dppA	Periplasmic dipeptide transport protein precursor	IFB_0099_04166	IFB_0223_04168	GBBC_2040_04117	IPO_2222_04172	IFB_0158_02995	IFB_0221_03437	MK_10_00080	MK_16_00080	PPO_9019_01494	PPO_9134_04173	RNS_512A_00880	RNS_773B_01616	RNS_82331A_02262	D_s04321_04171
Dsol_CDS_00079	maeN	Malate Na(+) symporter	cimH	Citrate/malate transporter	IFB_0099_04168	IFB_0223_04170	GBBC_2040_04119	IPO_2222_04174	IFB_0158_02993	IFB_0221_03439	MK_10_00078	MK_16_00078	PPO_9019_01496	PPO_9134_04171	RNS_512A_00882	RNS_773B_01618	RNS_82331A_02264	D_s04321_04173
Dsol_CDS_00080	ibpA	heat shock chaperone	ibpA	Small heat shock protein IbpA	IFB_0099_04173	IFB_0223_04175	GBBC_2040_04124	IPO_2222_04179	IFB_0158_02988	IFB_0221_03444	MK_10_00073	MK_16_00073	PPO_9019_01501	PPO_9134_04166	RNS_512A_00887	RNS_773B_01623	RNS_82331A_02269	D_s04321_04178
Dsol_CDS_00081	yidQ	conserved outer membrane protein		hypothetical protein	IFB_0099_04174	IFB_0223_04176	GBBC_2040_04125	IPO_2222_04180	IFB_0158_02987	IFB_0221_03445	MK_10_00072	MK_16_00072	PPO_9019_01502	PPO_9134_04165	RNS_512A_00888	RNS_773B_01624	RNS_82331A_02270	D_s04321_04179
Dsol_CDS_00082	ybhI	2-oxoglutarate/malate translocator	yflS	Putative malate transporter YflS	IFB_0099_04171	IFB_0223_04173	GBBC_2040_04122	IPO_2222_04177	IFB_0158_02990	IFB_0221_03442	MK_10_00075	MK_16_00075	PPO_9019_01499	PPO_9134_04168	RNS_512A_00885	RNS_773B_01621	RNS_82331A_02267	D_s04321_04176
Dsol_CDS_00083	ibpB	heat shock chaperone	ibpB	Small heat shock protein IbpB	IFB_0099_04172	IFB_0223_04174	GBBC_2040_04123	IPO_2222_04178	IFB_0158_02989	IFB_0221_03443	MK_10_00074	MK_16_00074	PPO_9019_01500	PPO_9134_04167	RNS_512A_00886	RNS_773B_01622	RNS_82331A_02268	D_s04321_04177
Dsol_CDS_00084		hypothetical protein		hypothetical protein	IFB_0099_04160	IFB_0223_04162	GBBC_2040_04111	IPO_2222_04166	IFB_0158_03001	IFB_0221_03431	MK_10_00086	MK_16_00086	PPO_9019_01488	PPO_9134_04179	RNS_512A_00874	RNS_773B_01610	RNS_82331A_02256	D_s04321_04166
Dsol_CDS_00085		GntR family transcriptional regulatory protein	ydcR	putative HTH-type transcriptional regulator YdcR	IFB_0099_04157	IFB_0223_04159	GBBC_2040_04108	IPO_2222_04163	IFB_0158_03004	IFB_0221_03428	MK_10_00089	MK_16_00089	PPO_9019_01485	PPO_9134_04182	RNS_512A_00871	RNS_773B_01607	RNS_82331A_02253	D_s04321_04163
Dsol_CDS_00086		hypothetical protein		hypothetical protein	IFB_0099_04158	IFB_0223_04160	GBBC_2040_04109	IPO_2222_04164	IFB_0158_03003	IFB_0221_03429	MK_10_00088	MK_16_00088	PPO_9019_01486	PPO_9134_04181	RNS_512A_00872	RNS_773B_01608	RNS_82331A_02254	D_s04321_04164
Dsol_CDS_00087	dppC	dipeptide transporter; membrane component of ABC superfamily	dppC	Dipeptide transport system permease protein DppC	IFB_0099_04163	IFB_0223_04165	GBBC_2040_04114	IPO_2222_04169	IFB_0158_02998	IFB_0221_03434	MK_10_00083	MK_16_00083	PPO_9019_01491	PPO_9134_04176	RNS_512A_00877	RNS_773B_01613	RNS_82331A_02259	D_s04321_04169
Dsol_CDS_00088	dppB	dipeptide transporter; membrane component of ABC superfamily	dppB	Dipeptide transport system permease protein DppB	IFB_0099_04164	IFB_0223_04166	GBBC_2040_04115	IPO_2222_04170	IFB_0158_02997	IFB_0221_03435	MK_10_00082	MK_16_00082	PPO_9019_01492	PPO_9134_04175	RNS_512A_00878	RNS_773B_01614	RNS_82331A_02260	D_s04321_04170
Dsol_CDS_00089	dppF	dipeptide transporter; ATP-binding component of ABC superfamily	oppF	Oligopeptide transport ATP-binding protein OppF	IFB_0099_04161	IFB_0223_04163	GBBC_2040_04112	IPO_2222_04167	IFB_0158_03000	IFB_0221_03432	MK_10_00085	MK_16_00085	PPO_9019_01489	PPO_9134_04178	RNS_512A_00875	RNS_773B_01611	RNS_82331A_02257	D_s04321_04167
Dsol_CDS_00090	dppD	dipeptide transporter; ATP-binding component of ABC superfamily	oppD	Oligopeptide transport ATP-binding protein OppD	IFB_0099_04162	IFB_0223_04164	GBBC_2040_04113	IPO_2222_04168	IFB_0158_02999	IFB_0221_03433	MK_10_00084	MK_16_00084	PPO_9019_01490	PPO_9134_04177	RNS_512A_00876	RNS_773B_01612	RNS_82331A_02258	D_s04321_04168
Dsol_CDS_00091	bcsA	Cellulose synthase (UDP-forming)	acsAB	Cellulose synthase 1	IFB_0099_04151	IFB_0223_04153	GBBC_2040_04102	IPO_2222_04157	IFB_0158_03010	IFB_0221_03422	MK_10_00095	MK_16_00095	PPO_9019_01479	PPO_9134_04188	RNS_512A_00865	RNS_773B_01601	RNS_82331A_02247	D_s04321_04157
Dsol_CDS_00092	bcsB	cellulose synthase	bcsB	Cyclic di-GMP-binding protein precursor	IFB_0099_04150	IFB_0223_04152	GBBC_2040_04101	IPO_2222_04156	IFB_0158_03011	IFB_0221_03421	MK_10_00096	MK_16_00096	PPO_9019_01478	PPO_9134_04189	RNS_512A_00864	RNS_773B_01600	RNS_82331A_02246	D_s04321_04156
Dsol_CDS_00093		hypothetical protein		hypothetical protein	IFB_0099_04153	IFB_0223_04155	GBBC_2040_04104	IPO_2222_04159	IFB_0158_03008	IFB_0221_03424	MK_10_00093	MK_16_00093	PPO_9019_01481	PPO_9134_04186	RNS_512A_00867	RNS_773B_01603	RNS_82331A_02249	D_s04321_04159
Dsol_CDS_00094	yhjQ	Chromosome (plasmid) partitioning protein ParA	soj	Chromosome-partitioning ATPase Soj	IFB_0099_04152	IFB_0223_04154	GBBC_2040_04103	IPO_2222_04158	IFB_0158_03009	IFB_0221_03423	MK_10_00094	MK_16_00094	PPO_9019_01480	PPO_9134_04187	RNS_512A_00866	RNS_773B_01602	RNS_82331A_02248	D_s04321_04158
Dsol_CDS_00095	eamA	Probable amino acid metabolite efflux pump	eamA	putative amino-acid metabolite efflux pump	IFB_0099_04154	IFB_0223_04156	GBBC_2040_04105	IPO_2222_04160	IFB_0158_03007	IFB_0221_03425	MK_10_00092	MK_16_00092	PPO_9019_01482	PPO_9134_04185	RNS_512A_00868	RNS_773B_01604	RNS_82331A_02250	D_s04321_04160
Dsol_CDS_00096		hypothetical protein		Glyoxalase-like domain protein	IFB_0099_04156	IFB_0223_04158	GBBC_2040_04107	IPO_2222_04162	IFB_0158_03005	IFB_0221_03427	MK_10_00090	MK_16_00090	PPO_9019_01484	PPO_9134_04183	RNS_512A_00870	RNS_773B_01606	RNS_82331A_02252	D_s04321_04162
Dsol_CDS_00097		Probable transcription regulator protein, deoR family	birA	Bifunctional ligase/repressor BirA	IFB_0099_04155	IFB_0223_04157	GBBC_2040_04106	IPO_2222_04161	IFB_0158_03006	IFB_0221_03426	MK_10_00091	MK_16_00091	PPO_9019_01483	PPO_9134_04184	RNS_512A_00869	RNS_773B_01605	RNS_82331A_02251	D_s04321_04161
Dsol_CDS_00098	yhjJ	predicted zinc-dependent peptidase		Peptidase M16 inactive domain protein	IFB_0099_04145	IFB_0223_04147	GBBC_2040_04096	IPO_2222_04151	IFB_0158_03016	IFB_0221_03416	MK_10_00101	MK_16_00101	PPO_9019_01473	PPO_9134_04194	RNS_512A_00859	RNS_773B_01595	RNS_82331A_02241	D_s04321_04151
Dsol_CDS_00099	celY	endoglucanase Y	celY	Minor endoglucanase Y precursor	IFB_0099_04147	IFB_0223_04149	GBBC_2040_04098	IPO_2222_04153	IFB_0158_03014	IFB_0221_03418	MK_10_00099	MK_16_00099	PPO_9019_01475	PPO_9134_04192	RNS_512A_00861	RNS_773B_01597	RNS_82331A_02243	D_s04321_04153
Dsol_CDS_00100	dctA	C4-dicarboxylic acid, orotate and citrate transporter	dctA	Aerobic C4-dicarboxylate transport protein	IFB_0099_04146	IFB_0223_04148	GBBC_2040_04097	IPO_2222_04152	IFB_0158_03015	IFB_0221_03417	MK_10_00100	MK_16_00100	PPO_9019_01474	PPO_9134_04193	RNS_512A_00860	RNS_773B_01596	RNS_82331A_02242	D_s04321_04152
Dsol_CDS_00101	bcsC	Cellulose synthase operon protein C precursor	acsC	Cellulose synthase operon protein C precursor	IFB_0099_04149	IFB_0223_04151	GBBC_2040_04100	IPO_2222_04155	IFB_0158_03012	IFB_0221_03420	MK_10_00097	MK_16_00097	PPO_9019_01477	PPO_9134_04190	RNS_512A_00863	RNS_773B_01599	RNS_82331A_02245	D_s04321_04155
Dsol_CDS_00102	bcsD	hypothetical protein	acsD	Cellulose synthase operon protein D	IFB_0099_04148	IFB_0223_04150	GBBC_2040_04099	IPO_2222_04154	IFB_0158_03013	IFB_0221_03419	MK_10_00098	MK_16_00098	PPO_9019_01476	PPO_9134_04191	RNS_512A_00862	RNS_773B_01598	RNS_82331A_02244	D_s04321_04154
Dsol_CDS_00103	yhhQ	conserved inner membrane protein	yhhQ	Inner membrane protein YhhQ	IFB_0099_04139	IFB_0223_04141	GBBC_2040_04090	IPO_2222_04145	IFB_0158_03022	IFB_0221_03410	MK_10_00107	MK_16_00107	PPO_9019_01467	PPO_9134_04200	RNS_512A_00853	RNS_773B_01589	RNS_82331A_02235	D_s04321_04145
Dsol_CDS_00104	dcrB	DcrB protein precursor		hypothetical protein	IFB_0099_04140	IFB_0223_04142	GBBC_2040_04091	IPO_2222_04146	IFB_0158_03021	IFB_0221_03411	MK_10_00106	MK_16_00106	PPO_9019_01468	PPO_9134_04199	RNS_512A_00854	RNS_773B_01590	RNS_82331A_02236	D_s04321_04146
Dsol_CDS_00105	yhhS	Transporter, putative		major facilitator superfamily transporter	IFB_0099_04141	IFB_0223_04143	GBBC_2040_04092	IPO_2222_04147	IFB_0158_03020	IFB_0221_03412	MK_10_00105	MK_16_00105	PPO_9019_01469	PPO_9134_04198	RNS_512A_00855	RNS_773B_01591	RNS_82331A_02237	D_s04321_04147
Dsol_CDS_00106	yhjD	conserved inner membrane protein	yhjD	Inner membrane protein YhjD	IFB_0099_04142	IFB_0223_04144	GBBC_2040_04093	IPO_2222_04148	IFB_0158_03019	IFB_0221_03413	MK_10_00104	MK_16_00104	PPO_9019_01470	PPO_9134_04197	RNS_512A_00856	RNS_773B_01592	RNS_82331A_02238	D_s04321_04148
Dsol_CDS_00107		4-oxalocrotonate tautomerase		putative tautomerase	IFB_0099_04143	IFB_0223_04145	GBBC_2040_04094	IPO_2222_04149	IFB_0158_03018	IFB_0221_03414	MK_10_00103	MK_16_00103	PPO_9019_01471	PPO_9134_04196	RNS_512A_00857	RNS_773B_01593	RNS_82331A_02239	D_s04321_04149
Dsol_CDS_00108	kdgK	2-dehydro-3-deoxygluconate kinase	kdgK	2-dehydro-3-deoxygluconokinase	IFB_0099_04144	IFB_0223_04146	GBBC_2040_04095	IPO_2222_04150	IFB_0158_03017	IFB_0221_03415	MK_10_00102	MK_16_00102	PPO_9019_01472	PPO_9134_04195	RNS_512A_00858	RNS_773B_01594	RNS_82331A_02240	D_s04321_04150
Dsol_CDS_00109	ftsX	predicted transporter subunit: membrane component of ABC superfamily	ftsX	Cell division protein FtsX	IFB_0099_04127	IFB_0223_04129	GBBC_2040_04078	IPO_2222_04133	IFB_0158_03034	IFB_0221_03398	MK_10_00119	MK_16_00119	PPO_9019_01455	PPO_9134_04212	RNS_512A_00841	RNS_773B_01577	RNS_82331A_02223	D_s04321_04133
Dsol_CDS_00110	ftsE	predicted transporter subunit: ATP-binding component of ABC superfamily	ftsE	Cell division ATP-binding protein FtsE	IFB_0099_04128	IFB_0223_04130	GBBC_2040_04079	IPO_2222_04134	IFB_0158_03033	IFB_0221_03399	MK_10_00118	MK_16_00118	PPO_9019_01456	PPO_9134_04211	RNS_512A_00842	RNS_773B_01578	RNS_82331A_02224	D_s04321_04134
Dsol_CDS_00111	ftsY	signal recognition particle (SRP) receptor	ftsY	Signal recognition particle receptor FtsY	IFB_0099_04129	IFB_0223_04131	GBBC_2040_04080	IPO_2222_04135	IFB_0158_03032	IFB_0221_03400	MK_10_00117	MK_16_00117	PPO_9019_01457	PPO_9134_04210	RNS_512A_00843	RNS_773B_01579	RNS_82331A_02225	D_s04321_04135
Dsol_CDS_00112	yhhF	16S rRNA m(2)G966 methyltransferase	rsmD	Ribosomal RNA small subunit methyltransferase D	IFB_0099_04134	IFB_0223_04136	GBBC_2040_04085	IPO_2222_04140	IFB_0158_03027	IFB_0221_03405	MK_10_00112	MK_16_00112	PPO_9019_01462	PPO_9134_04205	RNS_512A_00848	RNS_773B_01584	RNS_82331A_02230	D_s04321_04140
Dsol_CDS_00113	yhhL	conserved inner membrane protein		hypothetical protein	IFB_0099_04135	IFB_0223_04137	GBBC_2040_04086	IPO_2222_04141	IFB_0158_03026	IFB_0221_03406	MK_10_00111	MK_16_00111	PPO_9019_01463	PPO_9134_04204	RNS_512A_00849	RNS_773B_01585	RNS_82331A_02231	D_s04321_04141
Dsol_CDS_00114		hypothetical protein		hypothetical protein	IFB_0099_04136	IFB_0223_04138	GBBC_2040_04087	IPO_2222_04142	IFB_0158_03025	IFB_0221_03407	MK_10_00110	MK_16_00110	PPO_9019_01464	PPO_9134_04203	RNS_512A_00850	RNS_773B_01586	RNS_82331A_02232	D_s04321_04142
Dsol_CDS_00115	yhhN	conserved inner membrane protein		YhhN-like protein	IFB_0099_04137	IFB_0223_04139	GBBC_2040_04088	IPO_2222_04143	IFB_0158_03024	IFB_0221_03408	MK_10_00109	MK_16_00109	PPO_9019_01465	PPO_9134_04202	RNS_512A_00851	RNS_773B_01587	RNS_82331A_02233	D_s04321_04143
Dsol_CDS_00116	sirA	sulfur transfer protein	tusA	Sulfurtransferase TusA	IFB_0099_04138	IFB_0223_04140	GBBC_2040_04089	IPO_2222_04144	IFB_0158_03023	IFB_0221_03409	MK_10_00108	MK_16_00108	PPO_9019_01466	PPO_9134_04201	RNS_512A_00852	RNS_773B_01588	RNS_82331A_02234	D_s04321_04144
Dsol_CDS_00117		TolA protein		hypothetical protein	IFB_0099_04118	IFB_0223_04120	GBBC_2040_04069	IPO_2222_04124	IFB_0158_03043	IFB_0221_03389	MK_10_00128	MK_16_00128	PPO_9019_01446	PPO_9134_04221	RNS_512A_00832	RNS_773B_01568	RNS_82331A_02214	D_s04321_04124
Dsol_CDS_00118		Methyl-accepting chemotaxis protein	tap	Methyl-accepting chemotaxis protein IV	IFB_0099_04116	IFB_0223_04118	GBBC_2040_04067	IPO_2222_04122	IFB_0158_03045	IFB_0221_03387	MK_10_00130	MK_16_00130	PPO_9019_01444	PPO_9134_04223	RNS_512A_00830	RNS_773B_01566	RNS_82331A_02212	D_s04321_04122
Dsol_CDS_00119		Methyl-accepting chemotaxis protein	tap	Methyl-accepting chemotaxis protein IV	IFB_0099_04117	IFB_0223_04119	GBBC_2040_04068	IPO_2222_04123	IFB_0158_03044	IFB_0221_03388	MK_10_00129	MK_16_00129	PPO_9019_01445	PPO_9134_04222	RNS_512A_00831	RNS_773B_01567	RNS_82331A_02213	D_s04321_04123
Dsol_CDS_00120		Methyl-accepting chemotaxis protein	tsr; tar	Methyl-accepting chemotaxis protein II; Methyl-accepting chemotaxis protein I	IFB_0099_04115	IFB_0223_04117	GBBC_2040_04066	IPO_2222_04121	IFB_0158_03046	IFB_0221_03386	MK_10_00131	MK_16_00131	PPO_9019_01443	PPO_9134_04224	RNS_512A_00829	RNS_773B_01565	RNS_82331A_02211	D_s04321_04121
Dsol_CDS_00121	ugpA	glycerol-3-phosphate transporter subunit; membrane component of ABC superfamily	ugpA	sn-glycerol-3-phosphate transport system permease protein UgpA	IFB_0099_04112	IFB_0223_04114	GBBC_2040_04063	IPO_2222_04118	IFB_0158_03049	IFB_0221_03383	MK_10_00134	MK_16_00134	PPO_9019_01440	PPO_9134_04227	RNS_512A_00827	RNS_773B_01562	RNS_82331A_02208	D_s04321_04118
Dsol_CDS_00122	ugpB	periplasmic binding protein of sn-glycerol 3-phosphate transport system	ugpB	sn-glycerol-3-phosphate-binding periplasmic protein UgpB precursor	IFB_0099_04113	IFB_0223_04115	GBBC_2040_04064	IPO_2222_04119	IFB_0158_03048	IFB_0221_03384	MK_10_00133	MK_16_00133	PPO_9019_01441	PPO_9134_04226	RNS_512A_00828	RNS_773B_01563	RNS_82331A_02209	D_s04321_04119
Dsol_CDS_00123	yhhK	putative N-acetyltransferase		Acetyltransferase, GNAT family	IFB_0099_04125	IFB_0223_04127	GBBC_2040_04076	IPO_2222_04131	IFB_0158_03036	IFB_0221_03396	MK_10_00121	MK_16_00121	PPO_9019_01453	PPO_9134_04214	RNS_512A_00839	RNS_773B_01575	RNS_82331A_02221	D_s04321_04131
Dsol_CDS_00124	rpoH	RNA polymerase, sigma 32 (sigma H) factor	rpoH	RNA polymerase sigma factor RpoH	IFB_0099_04126	IFB_0223_04128	GBBC_2040_04077	IPO_2222_04132	IFB_0158_03035	IFB_0221_03397	MK_10_00120	MK_16_00120	PPO_9019_01454	PPO_9134_04213	RNS_512A_00840	RNS_773B_01576	RNS_82331A_02222	D_s04321_04132
Dsol_CDS_00125	livH	leucine/isoleucine/valine transporter subunit; membrane component of ABC superfamily	livH	High-affinity branched-chain amino acid transport system permease protein LivH	IFB_0099_04123	IFB_0223_04125	GBBC_2040_04074	IPO_2222_04129	IFB_0158_03038	IFB_0221_03394	MK_10_00123	MK_16_00123	PPO_9019_01451	PPO_9134_04216	RNS_512A_00837	RNS_773B_01573	RNS_82331A_02219	D_s04321_04129
Dsol_CDS_00126	livK	high-affinity leucine-specific ABC transport system; periplasmic binding protein	livJ	Leu/Ile/Val-binding protein precursor	IFB_0099_04124	IFB_0223_04126	GBBC_2040_04075	IPO_2222_04130	IFB_0158_03037	IFB_0221_03395	MK_10_00122	MK_16_00122	PPO_9019_01452	PPO_9134_04215	RNS_512A_00838	RNS_773B_01574	RNS_82331A_02220	D_s04321_04130
Dsol_CDS_00127	livG	leucine/isoleucine/valine transporter subunit; ATP-binding component of ABC superfamily	lptB	Lipopolysaccharide export system ATP-binding protein LptB	IFB_0099_04121	IFB_0223_04123	GBBC_2040_04072	IPO_2222_04127	IFB_0158_03040	IFB_0221_03392	MK_10_00125	MK_16_00125	PPO_9019_01449	PPO_9134_04218	RNS_512A_00835	RNS_773B_01571	RNS_82331A_02217	D_s04321_04127
Dsol_CDS_00128	livM	leucine/isoleucine/valine transporter subunit; membrane component of ABC superfamily		leucine/isoleucine/valine transporter permease subunit	IFB_0099_04122	IFB_0223_04124	GBBC_2040_04073	IPO_2222_04128	IFB_0158_03039	IFB_0221_03393	MK_10_00124	MK_16_00124	PPO_9019_01450	PPO_9134_04217	RNS_512A_00836	RNS_773B_01572	RNS_82331A_02218	D_s04321_04128
Dsol_CDS_00129		Probable valine-pyruvate aminotransferase	lysN	2-aminoadipate transaminase	IFB_0099_04119	IFB_0223_04121	GBBC_2040_04070	IPO_2222_04125	IFB_0158_03042	IFB_0221_03390	MK_10_00127	MK_16_00127	PPO_9019_01447	PPO_9134_04220	RNS_512A_00833	RNS_773B_01569	RNS_82331A_02215	D_s04321_04125
Dsol_CDS_00130	livF	leucine/isoleucine/valine transporter subunit; ATP-binding component of ABC superfamily	livF	High-affinity branched-chain amino acid transport ATP-binding protein LivF	IFB_0099_04120	IFB_0223_04122	GBBC_2040_04071	IPO_2222_04126	IFB_0158_03041	IFB_0221_03391	MK_10_00126	MK_16_00126	PPO_9019_01448	PPO_9134_04219	RNS_512A_00834	RNS_773B_01570	RNS_82331A_02216	D_s04321_04126
Dsol_CDS_00131		hypothetical protein		hypothetical protein	IFB_0099_04103	IFB_0223_04105	GBBC_2040_04054	IPO_2222_04109	IFB_0158_03058	IFB_0221_03374	MK_10_00143	MK_16_00143	PPO_9019_01431	PPO_9134_04236	RNS_512A_00818	RNS_773B_01553	RNS_82331A_02199	D_s04321_04109
Dsol_CDS_00132	cpxA	sensory histidine kinase in two-component regulatory system with CpxR	cpxA	Sensor protein CpxA	IFB_0099_04102	IFB_0223_04104	GBBC_2040_04053	IPO_2222_04108	IFB_0158_03059	IFB_0221_03373	MK_10_00144	MK_16_00144	PPO_9019_01430	PPO_9134_04237	RNS_512A_00817	RNS_773B_01552	RNS_82331A_02198	D_s04321_04108
Dsol_CDS_00133	cpxR	Transcriptional regulatory protein cpxR	yycF	Transcriptional regulatory protein YycF	IFB_0099_04101	IFB_0223_04103	GBBC_2040_04052	IPO_2222_04107	IFB_0158_03060	IFB_0221_03372	MK_10_00145	MK_16_00145	PPO_9019_01429	PPO_9134_04238	RNS_512A_00816	RNS_773B_01551	RNS_82331A_02197	D_s04321_04107
Dsol_CDS_00134	cpxP	Putative exported protein precursor	cpxP	Periplasmic protein CpxP precursor	IFB_0099_04100	IFB_0223_04102	GBBC_2040_04051	IPO_2222_04106	IFB_0158_03061	IFB_0221_03371	MK_10_00146	MK_16_00146	PPO_9019_01428	PPO_9134_04239	RNS_512A_00815	RNS_773B_01550	RNS_82331A_02196	D_s04321_04106
Dsol_CDS_00135	ugpE	glycerol-3-phosphate transporter subunit; membrane component of ABC superfamily	araQ	L-arabinose transport system permease protein AraQ	IFB_0099_04111	IFB_0223_04113	GBBC_2040_04062	IPO_2222_04117	IFB_0158_03050	IFB_0221_03382	MK_10_00135	MK_16_00135	PPO_9019_01439	PPO_9134_04228	RNS_512A_00826	RNS_773B_01561	RNS_82331A_02207	D_s04321_04117
Dsol_CDS_00136	ugpC	glycerol-3-phosphate transporter subunit; ATP-binding component of ABC superfamily	ugpC	sn-glycerol-3-phosphate import ATP-binding protein UgpC	IFB_0099_04110	IFB_0223_04112	GBBC_2040_04061	IPO_2222_04116	IFB_0158_03051	IFB_0221_03381	MK_10_00136	MK_16_00136	PPO_9019_01438	PPO_9134_04229	RNS_512A_00825	RNS_773B_01560	RNS_82331A_02206	D_s04321_04116
Dsol_CDS_00137	ugpQ	Glycerophosphoryl diester phosphodiesterase	ugpQ	Glycerophosphoryl diester phosphodiesterase	IFB_0099_04109	IFB_0223_04111	GBBC_2040_04060	IPO_2222_04115	IFB_0158_03052	IFB_0221_03380	MK_10_00137	MK_16_00137	PPO_9019_01437	PPO_9134_04230	RNS_512A_00824	RNS_773B_01559	RNS_82331A_02205	D_s04321_04115
Dsol_CDS_00138		Transporter		Membrane transport protein	IFB_0099_04108	IFB_0223_04110	GBBC_2040_04059	IPO_2222_04114	IFB_0158_03053	IFB_0221_03379	MK_10_00138	MK_16_00138	PPO_9019_01436	PPO_9134_04231	RNS_512A_00823	RNS_773B_01558	RNS_82331A_02204	D_s04321_04114
Dsol_CDS_00139	yhhA	TPR repeat containing protein		hypothetical protein	IFB_0099_04107	IFB_0223_04109	GBBC_2040_04058	IPO_2222_04113	IFB_0158_03054	IFB_0221_03378	MK_10_00139	MK_16_00139	PPO_9019_01435	PPO_9134_04232	RNS_512A_00822	RNS_773B_01557	RNS_82331A_02203	D_s04321_04113
Dsol_CDS_00140	yibK	predicted rRNA methylase	trmL	tRNA (cytidine(34)-2'-O)-methyltransferase	IFB_0099_04106	IFB_0223_04108	GBBC_2040_04057	IPO_2222_04112	IFB_0158_03055	IFB_0221_03377	MK_10_00140	MK_16_00140	PPO_9019_01434	PPO_9134_04233	RNS_512A_00821	RNS_773B_01556	RNS_82331A_02202	D_s04321_04112
Dsol_CDS_00141		hypothetical protein		topology modulation protein	IFB_0099_04105	IFB_0223_04107	GBBC_2040_04056	IPO_2222_04111	IFB_0158_03056	IFB_0221_03376	MK_10_00141	MK_16_00141	PPO_9019_01433	PPO_9134_04234	RNS_512A_00820	RNS_773B_01555	RNS_82331A_02201	D_s04321_04111
Dsol_CDS_00142	tpiA	triosephosphate isomerase	tpiA	Triosephosphate isomerase	IFB_0099_04084	IFB_0223_04086	GBBC_2040_04036	IPO_2222_04091	IFB_0158_03076	IFB_0221_04062	MK_10_00161	MK_16_00161	PPO_9019_01413	PPO_9134_04254	RNS_512A_02372	RNS_773B_01535	RNS_82331A_02180	D_s04321_04091
Dsol_CDS_00143	phoA	Alkaline phosphatase	phoA	Alkaline phosphatase precursor	IFB_0099_04085	IFB_0223_04087	GBBC_2040_04037	IPO_2222_04092	IFB_0158_03075	IFB_0221_04061	MK_10_00160	MK_16_00160	PPO_9019_01414	PPO_9134_04253	RNS_512A_02373	RNS_773B_01536	RNS_82331A_02181	D_s04321_04092
Dsol_CDS_00144		Agmatine deiminase	aguA	Agmatine deiminase	IFB_0099_04086	IFB_0223_04088	GBBC_2040_04038	IPO_2222_04093	IFB_0158_03074	IFB_0221_04060	MK_10_00159	MK_16_00159	PPO_9019_01415	PPO_9134_04252	RNS_512A_02374	RNS_773B_01537	RNS_82331A_02182	D_s04321_04093
Dsol_CDS_00145		putative N-carbamoylputrescine amidase		N-carbamoyl-D-amino acid hydrolase	IFB_0099_04087	IFB_0223_04089	GBBC_2040_04039	IPO_2222_04094	IFB_0158_03073	IFB_0221_04059	MK_10_00158	MK_16_00158	PPO_9019_01416	PPO_9134_04251	RNS_512A_02375	RNS_773B_01538	RNS_82331A_02183	D_s04321_04094
Dsol_CDS_00146	glpX	Fructose-1,6-bisphosphatase, GlpX type	glpX	Fructose-1,6-bisphosphatase 1 class 2	IFB_0099_04080	IFB_0223_04082	GBBC_2040_04032	IPO_2222_04087	IFB_0158_03080	IFB_0221_04066	MK_10_00165	MK_16_00165	PPO_9019_01409	PPO_9134_04258	RNS_512A_02368	RNS_773B_01531	RNS_82331A_02176	D_s04321_04087
Dsol_CDS_00147	fpr	ferredoxin-NADP reductase	fpr	Ferredoxin--NADP reductase	IFB_0099_04081	IFB_0223_04083	GBBC_2040_04033	IPO_2222_04088	IFB_0158_03079	IFB_0221_04065	MK_10_00164	MK_16_00164	PPO_9019_01410	PPO_9134_04257	RNS_512A_02369	RNS_773B_01532	RNS_82331A_02177	D_s04321_04088
Dsol_CDS_00148	yiiR	conserved inner membrane protein	yhaH	Inner membrane protein YhaH; hypothetical protein	IFB_0099_04082	IFB_0223_04084	GBBC_2040_04034	IPO_2222_04089	IFB_0158_03078	IFB_0221_04064	MK_10_00163	MK_16_00163	PPO_9019_01411	PPO_9134_04256	RNS_512A_02370	RNS_773B_01533	RNS_82331A_02178	D_s04321_04089
Dsol_CDS_00149	yiiQ	conserved protein		hypothetical protein	IFB_0099_04083	IFB_0223_04085	GBBC_2040_04035	IPO_2222_04090	IFB_0158_03077	IFB_0221_04063	MK_10_00162	MK_16_00162	PPO_9019_01412	PPO_9134_04255	RNS_512A_02371	RNS_773B_01534	RNS_82331A_02179	D_s04321_04090
Dsol_CDS_00150	pfkA	6-phosphofructokinase I	pfkA	6-phosphofructokinase isozyme 1	IFB_0099_04088	IFB_0223_04090	GBBC_2040_04040	IPO_2222_04095	IFB_0158_03072	IFB_0221_04058	MK_10_00157	MK_16_00157	PPO_9019_01417	PPO_9134_04250	RNS_512A_02376	RNS_773B_01539	RNS_82331A_02184	D_s04321_04095
Dsol_CDS_00151	fieF	zinc transporter	fieF	Ferrous-iron efflux pump FieF	IFB_0099_04089	IFB_0223_04091	GBBC_2040_04041	IPO_2222_04096	IFB_0158_03071	IFB_0221_04057	MK_10_00156	MK_16_00156	PPO_9019_01418	PPO_9134_04249	RNS_512A_02377	RNS_773B_01540	RNS_82331A_02185	D_s04321_04096
Dsol_CDS_00152		hypothetical protein		helix-turn-helix protein; anaerobic benzoate catabolism transcriptional regulator	IFB_0099_04090	IFB_0223_04092	GBBC_2040_04042	IPO_2222_04097	IFB_0158_03070	IFB_0221_04056	MK_10_00155	MK_16_00155	PPO_9019_01419	PPO_9134_04248	RNS_512A_02378	RNS_773B_01541	RNS_82331A_02186	D_s04321_04097
Dsol_CDS_00153		putative MutT/nudix-family hydrolase		hypothetical protein	IFB_0099_04091	IFB_0223_04093	GBBC_2040_04043	IPO_2222_04098	IFB_0158_03069	IFB_0221_04055	MK_10_00154	MK_16_00154	PPO_9019_01420	PPO_9134_04247	RNS_512A_02379	RNS_773B_01542	RNS_82331A_02187	D_s04321_04098
Dsol_CDS_00154	priA	Primosome factor n' (replication factor Y)	priA	Primosomal protein N'	IFB_0099_04070	IFB_0223_04072	GBBC_2040_04022	IPO_2222_04077	IFB_0158_03090	IFB_0221_04076	MK_10_00175	MK_16_00175	PPO_9019_01399	PPO_9134_04268	RNS_512A_02358	RNS_773B_01521	RNS_82331A_02166	D_s04321_04077
Dsol_CDS_00155	rpmE	LSU ribosomal protein L31p	rpmE	50S ribosomal protein L31	IFB_0099_04069	IFB_0223_04071	GBBC_2040_04021	IPO_2222_04076	IFB_0158_03091	IFB_0221_04077	MK_10_00176	MK_16_00176	PPO_9019_01398	PPO_9134_04269	RNS_512A_02357	RNS_773B_01520	RNS_82331A_02165	D_s04321_04076
Dsol_CDS_00156	ftsN	essential cell division protein	ftsN	Cell division protein FtsN	IFB_0099_04072	IFB_0223_04074	GBBC_2040_04024	IPO_2222_04079	IFB_0158_03088	IFB_0221_04074	MK_10_00173	MK_16_00173	PPO_9019_01401	PPO_9134_04266	RNS_512A_02360	RNS_773B_01523	RNS_82331A_02168	D_s04321_04079
Dsol_CDS_00157	cytR	DNA-binding transcriptional regulatory protein CytR	cytR	HTH-type transcriptional repressor CytR	IFB_0099_04071	IFB_0223_04073	GBBC_2040_04023	IPO_2222_04078	IFB_0158_03089	IFB_0221_04075	MK_10_00174	MK_16_00174	PPO_9019_01400	PPO_9134_04267	RNS_512A_02359	RNS_773B_01522	RNS_82331A_02167	D_s04321_04078
Dsol_CDS_00158	metL	bifunctional aspartokinase/homoserine dehydrogenase	metL	Bifunctional aspartokinase/homoserine dehydrogenase 2	IFB_0099_04066	IFB_0223_04068	GBBC_2040_04018	IPO_2222_04073	IFB_0158_03094	IFB_0221_04080	MK_10_00179	MK_16_00179	PPO_9019_01395	PPO_9134_04272	RNS_512A_02354	RNS_773B_01517	RNS_82331A_02162	D_s04321_04073
Dsol_CDS_00159	metF	5,10-methylenetetrahydrofolate reductase	metF	5,10-methylenetetrahydrofolate reductase	IFB_0099_04065	IFB_0223_04067	GBBC_2040_04017	IPO_2222_04072	IFB_0158_03095	IFB_0221_04081	MK_10_00180	MK_16_00180	PPO_9019_01394	PPO_9134_04273	RNS_512A_02353	RNS_773B_01516	RNS_82331A_02161	D_s04321_04072
Dsol_CDS_00160	metJ	DNA-binding transcriptional repressor, S-adenosylmethionine-binding	metJ	Met repressor	IFB_0099_04068	IFB_0223_04070	GBBC_2040_04020	IPO_2222_04075	IFB_0158_03092	IFB_0221_04078	MK_10_00177	MK_16_00177	PPO_9019_01397	PPO_9134_04270	RNS_512A_02356	RNS_773B_01519	RNS_82331A_02164	D_s04321_04075
Dsol_CDS_00161	metB	Cystathionine gamma-synthase	metB	Cystathionine gamma-synthase	IFB_0099_04067	IFB_0223_04069	GBBC_2040_04019	IPO_2222_04074	IFB_0158_03093	IFB_0221_04079	MK_10_00178	MK_16_00178	PPO_9019_01396	PPO_9134_04271	RNS_512A_02355	RNS_773B_01518	RNS_82331A_02163	D_s04321_04074
Dsol_CDS_00162	yiiU	conserved protein	zapB	Cell division protein ZapB	IFB_0099_04077	IFB_0223_04079	GBBC_2040_04029	IPO_2222_04084	IFB_0158_03083	IFB_0221_04069	MK_10_00168	MK_16_00168	PPO_9019_01406	PPO_9134_04261	RNS_512A_02365	RNS_773B_01528	RNS_82331A_02173	D_s04321_04084
Dsol_CDS_00163	glpK	Glycerol kinase	glpK	Glycerol kinase	IFB_0099_04079	IFB_0223_04081	GBBC_2040_04031	IPO_2222_04086	IFB_0158_03081	IFB_0221_04067	MK_10_00166	MK_16_00166	PPO_9019_01408	PPO_9134_04259	RNS_512A_02367	RNS_773B_01530	RNS_82331A_02175	D_s04321_04086
Dsol_CDS_00164	glpF	Glycerol uptake facilitator protein	glpF	Glycerol uptake facilitator protein	IFB_0099_04078	IFB_0223_04080	GBBC_2040_04030	IPO_2222_04085	IFB_0158_03082	IFB_0221_04068	MK_10_00167	MK_16_00167	PPO_9019_01407	PPO_9134_04260	RNS_512A_02366	RNS_773B_01529	RNS_82331A_02174	D_s04321_04085
Dsol_CDS_00165	hslU	molecular chaperone and ATPase component of HslUV protease	hslU	ATP-dependent protease ATPase subunit HslU	IFB_0099_04074	IFB_0223_04076	GBBC_2040_04026	IPO_2222_04081	IFB_0158_03086	IFB_0221_04072	MK_10_00171	MK_16_00171	PPO_9019_01403	PPO_9134_04264	RNS_512A_02362	RNS_773B_01525	RNS_82331A_02170	D_s04321_04081
Dsol_CDS_00166	hslV	peptidase component of the HslUV protease	hslV	ATP-dependent protease subunit HslV	IFB_0099_04073	IFB_0223_04075	GBBC_2040_04025	IPO_2222_04080	IFB_0158_03087	IFB_0221_04073	MK_10_00172	MK_16_00172	PPO_9019_01402	PPO_9134_04265	RNS_512A_02361	RNS_773B_01524	RNS_82331A_02169	D_s04321_04080
Dsol_CDS_00167	rraA	ribonuclease E (RNase E) inhibitor protein	rraA	Regulator of ribonuclease activity A	IFB_0099_04076	IFB_0223_04078	GBBC_2040_04028	IPO_2222_04083	IFB_0158_03084	IFB_0221_04070	MK_10_00169	MK_16_00169	PPO_9019_01405	PPO_9134_04262	RNS_512A_02364	RNS_773B_01527	RNS_82331A_02172	D_s04321_04083
Dsol_CDS_00168	menA	1,4-dihydroxy-2-naphthoate octaprenyltransferase	menA	1,4-dihydroxy-2-naphthoate octaprenyltransferase	IFB_0099_04075	IFB_0223_04077	GBBC_2040_04027	IPO_2222_04082	IFB_0158_03085	IFB_0221_04071	MK_10_00170	MK_16_00170	PPO_9019_01404	PPO_9134_04263	RNS_512A_02363	RNS_773B_01526	RNS_82331A_02171	D_s04321_04082
Dsol_CDS_00169	secE	preprotein translocase membrane subunit		preprotein translocase subunit SecE	IFB_0099_00228	IFB_0223_00228	GBBC_2040_03998	IPO_2222_04053	IFB_0158_04164	IFB_0221_04123	MK_10_00199	MK_16_00200	PPO_9019_01384	PPO_9134_00819	RNS_512A_02175	RNS_773B_01951	RNS_82331A_02650	D_s04321_00229
Dsol_CDS_00170	murB	UDP-N-acetylenolpyruvoylglucosamine reductase, FAD-binding	murB	UDP-N-acetylenolpyruvoylglucosamine reductase	IFB_0099_00218	IFB_0223_00218	GBBC_2040_04007	IPO_2222_04062	IFB_0158_04271	IFB_0221_04263	MK_10_00190	MK_16_00190	PPO_9019_02680	PPO_9134_01112	RNS_512A_01838	RNS_773B_02600	RNS_82331A_02640	D_s04321_00219
Dsol_CDS_00171	murI	glutamate racemase	murI	Glutamate racemase	IFB_0099_04056	IFB_0223_04058	GBBC_2040_04008	IPO_2222_04063	IFB_0158_03104	IFB_0221_04090	MK_10_00189	MK_16_00189	PPO_9019_01385	PPO_9134_04282	RNS_512A_02344	RNS_773B_01507	RNS_82331A_02152	D_s04321_04063
Dsol_CDS_00172	coaA	pantothenate kinase	coaA	Pantothenate kinase	IFB_0099_00220	IFB_0223_00220	GBBC_2040_04005	IPO_2222_04060	IFB_0158_04273	IFB_0221_04265	MK_10_00192	MK_16_00192	PPO_9019_02682	PPO_9134_01114	RNS_512A_01836	RNS_773B_02598	RNS_82331A_02642	D_s04321_00221
Dsol_CDS_00173	birA	bifunctional biotin-[acetylCoA carboxylase] holoenzyme synthetase/DNA-binding transcriptional repressor, bio-5'-AMP-binding	birA	Bifunctional ligase/repressor BirA	IFB_0099_00219	IFB_0223_00219	GBBC_2040_04006	IPO_2222_04061	IFB_0158_04272	IFB_0221_04264	MK_10_00191	MK_16_00191	PPO_9019_02681	PPO_9134_01113	RNS_512A_01837	RNS_773B_02599	RNS_82331A_02641	D_s04321_00220
Dsol_CDS_00174	yijD	conserved inner membrane protein	yijD	Inner membrane protein YijD	IFB_0099_04060	IFB_0223_04062	GBBC_2040_04012	IPO_2222_04067	IFB_0158_03100	IFB_0221_04086	MK_10_00185	MK_16_00185	PPO_9019_01389	PPO_9134_04278	RNS_512A_02348	RNS_773B_01511	RNS_82331A_02156	D_s04321_04067
Dsol_CDS_00175	btuB	vitamin B12/cobalamin outer membrane transporter	btuB	Vitamin B12 transporter BtuB precursor	IFB_0099_04057	IFB_0223_04059	GBBC_2040_04009	IPO_2222_04064	IFB_0158_03103	IFB_0221_04089	MK_10_00188	MK_16_00188	PPO_9019_01386	PPO_9134_04281	RNS_512A_02345	RNS_773B_01508	RNS_82331A_02153	D_s04321_04064
Dsol_CDS_00176	trmA	tRNA (uracil-5-)-methyltransferase	trmA	tRNA/tmRNA (uracil-C(5))-methyltransferase	IFB_0099_04059	IFB_0223_04061	GBBC_2040_04011	IPO_2222_04066	IFB_0158_03101	IFB_0221_04087	MK_10_00186	MK_16_00186	PPO_9019_01388	PPO_9134_04279	RNS_512A_02347	RNS_773B_01510	RNS_82331A_02155	D_s04321_04066
Dsol_CDS_00177	oxyR	DNA-binding transcriptional dual regulator	oxyR	Hydrogen peroxide-inducible genes activator	IFB_0099_04063	IFB_0223_04065	GBBC_2040_04015	IPO_2222_04070	IFB_0158_03097	IFB_0221_04083	MK_10_00182	MK_16_00182	PPO_9019_01392	PPO_9134_04275	RNS_512A_02351	RNS_773B_01514	RNS_82331A_02159	D_s04321_04070
Dsol_CDS_00178		Peroxiredoxin family protein/glutaredoxin		Hybrid peroxiredoxin hyPrx5	IFB_0099_04064	IFB_0223_04066	GBBC_2040_04016	IPO_2222_04071	IFB_0158_03096	IFB_0221_04082	MK_10_00181	MK_16_00181	PPO_9019_01393	PPO_9134_04274	RNS_512A_02352	RNS_773B_01515	RNS_82331A_02160	D_s04321_04071
Dsol_CDS_00179	fabR	DNA-binding transcriptional regulatory protein FabR	fabR	HTH-type transcriptional repressor FabR	IFB_0099_04061	IFB_0223_04063	GBBC_2040_04013	IPO_2222_04068	IFB_0158_03099	IFB_0221_04085	MK_10_00184	MK_16_00184	PPO_9019_01390	PPO_9134_04277	RNS_512A_02349	RNS_773B_01512	RNS_82331A_02157	D_s04321_04068
Dsol_CDS_00180	sthA	Soluble pyridine nucleotide transhydrogenase	sthA	Soluble pyridine nucleotide transhydrogenase	IFB_0099_04062	IFB_0223_04064	GBBC_2040_04014	IPO_2222_04069	IFB_0158_03098	IFB_0221_04084	MK_10_00183	MK_16_00183	PPO_9019_01391	PPO_9134_04276	RNS_512A_02350	RNS_773B_01513	RNS_82331A_02158	D_s04321_04069
Dsol_CDS_00181		Oxidoreductase, molybdopterin-binding protein	yedY	Sulfoxide reductase catalytic subunit YedY precursor	IFB_0099_00242	IFB_0223_00241	GBBC_2040_03985	IPO_2222_04040	IFB_0158_04152	IFB_0221_04111	MK_10_00212	MK_16_00214	PPO_9019_01372	PPO_9134_00831	RNS_512A_02162	RNS_773B_01939	RNS_82331A_02664	D_s04321_00243
Dsol_CDS_00182		Thiosulfate reductase cytochrome B subunit (membrane anchoring protein)		hypothetical protein	IFB_0099_00243	IFB_0223_00242	GBBC_2040_03984	IPO_2222_04039	IFB_0158_04151	IFB_0221_04110	MK_10_00213	MK_16_00215	PPO_9019_01371	PPO_9134_00832	RNS_512A_02161	RNS_773B_01938	RNS_82331A_02665	D_s04321_00244
Dsol_CDS_00183		hypothetical protein		hypothetical protein	IFB_0099_00244	IFB_0223_00243	GBBC_2040_03983	IPO_2222_04038	IFB_0158_04150	IFB_0221_04109	MK_10_00214	MK_16_00216	PPO_9019_01370	PPO_9134_00833	RNS_512A_02160	RNS_773B_01937	RNS_82331A_02666	D_s04321_00245
Dsol_CDS_00184		DNA-binding heavy metal response regulator	czcR	Transcriptional activator protein CzcR	IFB_0099_00245	IFB_0223_00244	GBBC_2040_03982	IPO_2222_04037	IFB_0158_04149	IFB_0221_04108	MK_10_00215	MK_16_00217	PPO_9019_01369	PPO_9134_00834	RNS_512A_02159	RNS_773B_01936	RNS_82331A_02667	D_s04321_00246
Dsol_CDS_00185		Putative exported protein		hypothetical protein	IFB_0099_00238	IFB_0223_00238	GBBC_2040_03988	IPO_2222_04043	IFB_0158_04155	IFB_0221_04114	MK_10_00209	MK_16_00210	PPO_9019_01375	PPO_9134_00828	RNS_512A_02165	RNS_773B_01942	RNS_82331A_02660	D_s04321_00239
Dsol_CDS_00186		hypothetical protein		hypothetical protein	IFB_0099_00239	IFB_0223_00239	GBBC_2040_03987	IPO_2222_04042	IFB_0158_04154	IFB_0221_04113	MK_10_00210	MK_16_00211	PPO_9019_01374	PPO_9134_00829	RNS_512A_02164	RNS_773B_01941	RNS_82331A_02661	D_s04321_00240
Dsol_CDS_00187		hypothetical protein		hypothetical protein	IFB_0099_00240							MK_16_00212					RNS_82331A_02662	D_s04321_00241
Dsol_CDS_00188	yjiR	Putative regulator	yjiR	putative HTH-type transcriptional regulator YjiR	IFB_0099_00241	IFB_0223_00240	GBBC_2040_03986	IPO_2222_04041	IFB_0158_04153	IFB_0221_04112	MK_10_00211	MK_16_00213	PPO_9019_01373	PPO_9134_00830	RNS_512A_02163	RNS_773B_01940	RNS_82331A_02663	D_s04321_00242
Dsol_CDS_00189	rplL	50S ribosomal subunit protein L7/L12	rplL	50S ribosomal protein L7/L12	IFB_0099_00233	IFB_0223_00233	GBBC_2040_03993	IPO_2222_04048	IFB_0158_04159	IFB_0221_04118	MK_10_00204	MK_16_00205	PPO_9019_01379	PPO_9134_00824	RNS_512A_02170	RNS_773B_01946	RNS_82331A_02655	D_s04321_00234
Dsol_CDS_00190	rpoB	RNA polymerase, beta subunit	rpoB	DNA-directed RNA polymerase subunit beta	IFB_0099_00235	IFB_0223_00235	GBBC_2040_03991	IPO_2222_04046	IFB_0158_04157	IFB_0221_04116	MK_10_00206	MK_16_00207	PPO_9019_01377	PPO_9134_00826	RNS_512A_02168	RNS_773B_01944	RNS_82331A_02657	D_s04321_00236
Dsol_CDS_00191	rpoC	RNA polymerase, beta prime subunit	rpoC	DNA-directed RNA polymerase subunit beta'	IFB_0099_00236	IFB_0223_00236	GBBC_2040_03990	IPO_2222_04045	IFB_0158_04156	IFB_0221_04115	MK_10_00207	MK_16_00208	PPO_9019_01376	PPO_9134_00827	RNS_512A_02167	RNS_773B_01943	RNS_82331A_02658	D_s04321_00237
Dsol_CDS_00192	nusG	transcription termination factor		hypothetical protein	IFB_0099_00229	IFB_0223_00229	GBBC_2040_03997	IPO_2222_04052	IFB_0158_04163	IFB_0221_04122	MK_10_00200	MK_16_00201	PPO_9019_01383	PPO_9134_00820	RNS_512A_02174	RNS_773B_01950	RNS_82331A_02651	D_s04321_00230
Dsol_CDS_00193	rplK	50S ribosomal subunit protein L11	rplK	50S ribosomal protein L11	IFB_0099_00230	IFB_0223_00230	GBBC_2040_03996	IPO_2222_04051	IFB_0158_04162	IFB_0221_04121	MK_10_00201	MK_16_00202	PPO_9019_01382	PPO_9134_00821	RNS_512A_02173	RNS_773B_01949	RNS_82331A_02652	D_s04321_00231
Dsol_CDS_00194	rplA	50S ribosomal subunit protein L1	rplA	50S ribosomal protein L1	IFB_0099_00231	IFB_0223_00231	GBBC_2040_03995	IPO_2222_04050	IFB_0158_04161	IFB_0221_04120	MK_10_00202	MK_16_00203	PPO_9019_01381	PPO_9134_00822	RNS_512A_02172	RNS_773B_01948	RNS_82331A_02653	D_s04321_00232
Dsol_CDS_00195	rplJ	50S ribosomal subunit protein L10	rplJ	50S ribosomal protein L10	IFB_0099_00232	IFB_0223_00232	GBBC_2040_03994	IPO_2222_04049	IFB_0158_04160	IFB_0221_04119	MK_10_00203	MK_16_00204	PPO_9019_01380	PPO_9134_00823	RNS_512A_02171	RNS_773B_01947	RNS_82331A_02654	D_s04321_00233
Dsol_CDS_00196	purH	phosphoribosylaminoimidazolecarboxamide formyltransferase/IMP cyclohydrolase	purH	Bifunctional purine biosynthesis protein PurH	IFB_0099_00262	IFB_0223_00261	GBBC_2040_03965	IPO_2222_04020	IFB_0158_04132	IFB_0221_04091	MK_10_00232	MK_16_00234	PPO_9019_01352	PPO_9134_00851	RNS_512A_02142	RNS_773B_01919	RNS_82331A_02684	D_s04321_00263
Dsol_CDS_00197	purD	phosphoribosylglycinamide synthetase phosphoribosylamine-glycine ligase	purD	Phosphoribosylamine--glycine ligase	IFB_0099_00261	IFB_0223_00260	GBBC_2040_03966	IPO_2222_04021	IFB_0158_04133	IFB_0221_04092	MK_10_00231	MK_16_00233	PPO_9019_01353	PPO_9134_00850	RNS_512A_02143	RNS_773B_01920	RNS_82331A_02683	D_s04321_00262
Dsol_CDS_00198	yjaH	conserved protein		hypothetical protein	IFB_0099_00260	IFB_0223_00259	GBBC_2040_03967	IPO_2222_04022	IFB_0158_04134	IFB_0221_04093	MK_10_00230	MK_16_00232	PPO_9019_01354	PPO_9134_00849	RNS_512A_02144	RNS_773B_01921	RNS_82331A_02682	D_s04321_00261
Dsol_CDS_00199	hupA	HU, DNA-binding transcriptional regulator, alpha subunit	hupA	DNA-binding protein HU-alpha	IFB_0099_00259	IFB_0223_00258	GBBC_2040_03968	IPO_2222_04023	IFB_0158_04135	IFB_0221_04094	MK_10_00229	MK_16_00231	PPO_9019_01355	PPO_9134_00848	RNS_512A_02145	RNS_773B_01922	RNS_82331A_02681	D_s04321_00260
Dsol_CDS_00200	yjaG	conserved protein		hypothetical protein	IFB_0099_00258	IFB_0223_00257	GBBC_2040_03969	IPO_2222_04024	IFB_0158_04136	IFB_0221_04095	MK_10_00228	MK_16_00230	PPO_9019_01356	PPO_9134_00847	RNS_512A_02146	RNS_773B_01923	RNS_82331A_02680	D_s04321_00259
Dsol_CDS_00201	nfi	endonuclease V (deoxyinosine 3'endoduclease)	nfi	Endonuclease V	IFB_0099_00257	IFB_0223_00256	GBBC_2040_03970	IPO_2222_04025	IFB_0158_04137	IFB_0221_04096	MK_10_00227	MK_16_00229	PPO_9019_01357	PPO_9134_00846	RNS_512A_02147	RNS_773B_01924	RNS_82331A_02679	D_s04321_00258
Dsol_CDS_00202	hemE	uroporphyrinogen decarboxylase	hemE	Uroporphyrinogen decarboxylase	IFB_0099_00256	IFB_0223_00255	GBBC_2040_03971	IPO_2222_04026	IFB_0158_04138	IFB_0221_04097	MK_10_00226	MK_16_00228	PPO_9019_01358	PPO_9134_00845	RNS_512A_02148	RNS_773B_01925	RNS_82331A_02678	D_s04321_00257
Dsol_CDS_00203	nudC	NADH pyrophosphatase	nudC	NADH pyrophosphatase	IFB_0099_00255	IFB_0223_00254	GBBC_2040_03972	IPO_2222_04027	IFB_0158_04139	IFB_0221_04098	MK_10_00225	MK_16_00227	PPO_9019_01359	PPO_9134_00844	RNS_512A_02149	RNS_773B_01926	RNS_82331A_02677	D_s04321_00256
Dsol_CDS_00204	rsd	anti-sigma D	rsd	Regulator of sigma D	IFB_0099_00254	IFB_0223_00253	GBBC_2040_03973	IPO_2222_04028	IFB_0158_04140	IFB_0221_04099	MK_10_00224	MK_16_00226	PPO_9019_01360	PPO_9134_00843	RNS_512A_02150	RNS_773B_01927	RNS_82331A_02676	D_s04321_00255
Dsol_CDS_00205	thiC	thiamin (pyrimidine moiety) biosynthesis protein	thiC	Phosphomethylpyrimidine synthase	IFB_0099_00252	IFB_0223_00251	GBBC_2040_03975	IPO_2222_04030	IFB_0158_04142	IFB_0221_04101	MK_10_00222	MK_16_00224	PPO_9019_01362	PPO_9134_00841	RNS_512A_02152	RNS_773B_01929	RNS_82331A_02674	D_s04321_00253
Dsol_CDS_00206	thiE	thiamin phosphate synthase (thiamin phosphate pyrophosphorylase)	thiE	Thiamine-phosphate synthase	IFB_0099_00251	IFB_0223_00250	GBBC_2040_03976	IPO_2222_04031	IFB_0158_04143	IFB_0221_04102	MK_10_00221	MK_16_00223	PPO_9019_01363	PPO_9134_00840	RNS_512A_02153	RNS_773B_01930	RNS_82331A_02673	D_s04321_00252
Dsol_CDS_00207	thiF	thiamin (thiazole moiety) biosynthesis protein	thiF	Sulfur carrier protein ThiS adenylyltransferase	IFB_0099_00250	IFB_0223_00249	GBBC_2040_03977	IPO_2222_04032	IFB_0158_04144	IFB_0221_04103	MK_10_00220	MK_16_00222	PPO_9019_01364	PPO_9134_00839	RNS_512A_02154	RNS_773B_01931	RNS_82331A_02672	D_s04321_00251
Dsol_CDS_00208	thiS	thiamin biosynthesis protein, sulfur donor	thiS	Sulfur carrier protein ThiS	IFB_0099_00249	IFB_0223_00248	GBBC_2040_03978	IPO_2222_04033	IFB_0158_04145	IFB_0221_04104	MK_10_00219	MK_16_00221	PPO_9019_01365	PPO_9134_00838	RNS_512A_02155	RNS_773B_01932	RNS_82331A_02671	D_s04321_00250
Dsol_CDS_00209	thiG	thiamin biosynthesis ThiGH complex subunit	thiG	Thiazole synthase	IFB_0099_00248	IFB_0223_00247	GBBC_2040_03979	IPO_2222_04034	IFB_0158_04146	IFB_0221_04105	MK_10_00218	MK_16_00220	PPO_9019_01366	PPO_9134_00837	RNS_512A_02156	RNS_773B_01933	RNS_82331A_02670	D_s04321_00249
Dsol_CDS_00210	thiH	thiamin biosynthesis ThiGH complex subunit	thiH	2-iminoacetate synthase	IFB_0099_00247	IFB_0223_00246	GBBC_2040_03980	IPO_2222_04035	IFB_0158_04147	IFB_0221_04106	MK_10_00217	MK_16_00219	PPO_9019_01367	PPO_9134_00836	RNS_512A_02157	RNS_773B_01934	RNS_82331A_02669	D_s04321_00248
Dsol_CDS_00211		Sensor protein	czcS	Sensor protein CzcS precursor	IFB_0099_00246	IFB_0223_00245	GBBC_2040_03981	IPO_2222_04036	IFB_0158_04148	IFB_0221_04107	MK_10_00216	MK_16_00218	PPO_9019_01368	PPO_9134_00835	RNS_512A_02158	RNS_773B_01935	RNS_82331A_02668	D_s04321_00247
Dsol_CDS_00212	yahK	predicted oxidoreductase, Zn-dependent and NAD(P)-binding	adhC	NADP-dependent alcohol dehydrogenase C	IFB_0099_00280	IFB_0223_00279	GBBC_2040_03951	IPO_2222_04006	IFB_0158_01924	IFB_0221_01719	MK_10_00246	MK_16_00248	PPO_9019_02710	PPO_9134_01478	RNS_512A_00803	RNS_773B_00118	RNS_82331A_02702	D_s04321_00282
Dsol_CDS_00213		Hypothetical transcriptional regulator ycjZ	dmlR	HTH-type transcriptional regulator DmlR	IFB_0099_00277	IFB_0223_00276	GBBC_2040_03954	IPO_2222_04009	IFB_0158_01927	IFB_0221_01716	MK_10_00243	MK_16_00245	PPO_9019_02707	PPO_9134_01475	RNS_512A_00806	RNS_773B_00115	RNS_82331A_02699	D_s04321_00279
Dsol_CDS_00214		Transcriptional regulator		Cupin domain protein	IFB_0099_00278	IFB_0223_00277	GBBC_2040_03953	IPO_2222_04008	IFB_0158_01926	IFB_0221_01717	MK_10_00244	MK_16_00246	PPO_9019_02708	PPO_9134_01476	RNS_512A_00805	RNS_773B_00116	RNS_82331A_02700	D_s04321_00280
Dsol_CDS_00215		Endonuclease/Exonuclease/phosphatase family protein		Endonuclease/Exonuclease/phosphatase family protein	IFB_0099_00275	IFB_0223_00274	GBBC_2040_03956	IPO_2222_04011	IFB_0158_01929	IFB_0221_01714	MK_10_00241	MK_16_00243	PPO_9019_02705	PPO_9134_01473	RNS_512A_00808	RNS_773B_00113	RNS_82331A_02697	D_s04321_00277
Dsol_CDS_00216		Short chain oxidoreductase	fabG	3-oxoacyl-[acyl-carrier-protein] reductase FabG	IFB_0099_00276	IFB_0223_00275	GBBC_2040_03955	IPO_2222_04010	IFB_0158_01928	IFB_0221_01715	MK_10_00242	MK_16_00244	PPO_9019_02706	PPO_9134_01474	RNS_512A_00807	RNS_773B_00114	RNS_82331A_02698	D_s04321_00278
Dsol_CDS_00217	yecS	predicted transporter subunit: membrane component of ABC superfamily	tcyB	L-cystine transport system permease protein TcyB	IFB_0099_00273	IFB_0223_00272	GBBC_2040_03958	IPO_2222_04013	IFB_0158_01931	IFB_0221_01712	MK_10_00239	MK_16_00241	PPO_9019_02703	PPO_9134_01471	RNS_512A_02441	RNS_773B_00111	RNS_82331A_02695	D_s04321_00275
Dsol_CDS_00218	fliY	cystine transporter subunit; periplasmic-binding component of ABC superfamily		putative amino-acid ABC transporter-binding protein precursor	IFB_0099_00274	IFB_0223_00273	GBBC_2040_03957	IPO_2222_04012	IFB_0158_01930	IFB_0221_01713	MK_10_00240	MK_16_00242	PPO_9019_02704	PPO_9134_01472	RNS_512A_02442	RNS_773B_00112	RNS_82331A_02696	D_s04321_00276
Dsol_CDS_00219	yhdW	Amino acid ABC transporter, periplasmic amino acid-binding protein	aapJ	General L-amino acid-binding periplasmic protein AapJ precursor	IFB_0099_00271	IFB_0223_00270	GBBC_2040_03960	IPO_2222_04015	IFB_0158_01933	IFB_0221_01710	MK_10_00237	MK_16_00239	PPO_9019_02701	PPO_9134_01469	RNS_512A_02439	RNS_773B_00109	RNS_82331A_02693	D_s04321_00273
Dsol_CDS_00220		CTP synthase	pyrG	CTP synthase	IFB_0099_00272	IFB_0223_00271	GBBC_2040_03959	IPO_2222_04014	IFB_0158_01932	IFB_0221_01711	MK_10_00238	MK_16_00240	PPO_9019_02702	PPO_9134_01470	RNS_512A_02440	RNS_773B_00110	RNS_82331A_02694	D_s04321_00274
Dsol_CDS_00221	yhdY	membrane component of an ABC superfamily predicted amino-acid transporter	yhdY	Inner membrane amino-acid ABC transporter permease protein YhdY	IFB_0099_00269	IFB_0223_00268	GBBC_2040_03962	IPO_2222_04017	IFB_0158_01935	IFB_0221_01708	MK_10_00235	MK_16_00237	PPO_9019_02699	PPO_9134_01467	RNS_512A_02437	RNS_773B_00107	RNS_82331A_02691	D_s04321_00271
Dsol_CDS_00222	yhdX	Putative transport system permease protein	glnM	putative glutamine ABC transporter permease protein GlnM	IFB_0099_00270	IFB_0223_00269	GBBC_2040_03961	IPO_2222_04016	IFB_0158_01934	IFB_0221_01709	MK_10_00236	MK_16_00238	PPO_9019_02700	PPO_9134_01468	RNS_512A_02438	RNS_773B_00108	RNS_82331A_02692	D_s04321_00272
Dsol_CDS_00223		Molybdopterin-guanine dinucleotide biosynthesis protein B	mobB	Molybdopterin-guanine dinucleotide biosynthesis adapter protein	IFB_0099_00267		GBBC_2040_03964		IFB_0158_01937	IFB_0221_01706		MK_16_00235	PPO_9019_02697				RNS_82331A_02689	D_s04321_00269
Dsol_CDS_00224	yhdZ	Hypothetical amino-acid ABC transporter ATP-binding protein yhdZ	glnQ	Glutamine transport ATP-binding protein GlnQ	IFB_0099_00268	IFB_0223_00267	GBBC_2040_03963	IPO_2222_04018	IFB_0158_01936	IFB_0221_01707	MK_10_00234	MK_16_00236	PPO_9019_02698	PPO_9134_01466	RNS_512A_02436	RNS_773B_00106	RNS_82331A_02690	D_s04321_00270
Dsol_CDS_00225	mreB	cell wall structural complex MreBCD, actin-like component MreB	mreB	Rod shape-determining protein MreB	IFB_0099_00293	IFB_0223_00292	GBBC_2040_03938	IPO_2222_03993	IFB_0158_01911	IFB_0221_01732	MK_10_00259	MK_16_00261	PPO_9019_02723	PPO_9134_01491	RNS_512A_00789	RNS_773B_00131	RNS_82331A_02715	D_s04321_00295
Dsol_CDS_00226	yhdA	CsrB/C sRNA degradation factor	csrD	RNase E specificity factor CsrD	IFB_0099_00292	IFB_0223_00291	GBBC_2040_03939	IPO_2222_03994	IFB_0158_01912	IFB_0221_01731	MK_10_00258	MK_16_00260	PPO_9019_02722	PPO_9134_01490		RNS_773B_00130	RNS_82331A_02714	D_s04321_00294
Dsol_CDS_00227	yhdH	predicted oxidoreductase, Zn-dependent and NAD(P)-binding	acuI	putative acrylyl-CoA reductase AcuI	IFB_0099_00291	IFB_0223_00290	GBBC_2040_03940	IPO_2222_03995	IFB_0158_01913	IFB_0221_01730	MK_10_00257	MK_16_00259	PPO_9019_02721	PPO_9134_01489	RNS_512A_00792	RNS_773B_00129	RNS_82331A_02713	D_s04321_00293
Dsol_CDS_00228	yedY	predicted reductase	yedY	Sulfoxide reductase catalytic subunit YedY precursor	IFB_0099_00290	IFB_0223_00289	GBBC_2040_03941	IPO_2222_03996	IFB_0158_01914	IFB_0221_01729	MK_10_00256	MK_16_00258	PPO_9019_02720	PPO_9134_01488	RNS_512A_00793	RNS_773B_00128	RNS_82331A_02712	D_s04321_00292
Dsol_CDS_00229	rng	Cytoplasmic axial filament protein CafA and Ribonuclease G	rng	Ribonuclease G	IFB_0099_00297	IFB_0223_00296	GBBC_2040_03934	IPO_2222_03989	IFB_0158_01907	IFB_0221_01736	MK_10_00263	MK_16_00265	PPO_9019_02727	PPO_9134_01495	RNS_512A_00785	RNS_773B_00135	RNS_82331A_02719	D_s04321_00299
Dsol_CDS_00230	yhdE	conserved protein	yhdE	Maf-like protein YhdE	IFB_0099_00296	IFB_0223_00295	GBBC_2040_03935	IPO_2222_03990	IFB_0158_01908	IFB_0221_01735	MK_10_00262	MK_16_00264	PPO_9019_02726	PPO_9134_01494	RNS_512A_00786	RNS_773B_00134	RNS_82331A_02718	D_s04321_00298
Dsol_CDS_00231	mreD	cell wall structural complex MreBCD transmembrane component MreD	mreD	Rod shape-determining protein MreD	IFB_0099_00295	IFB_0223_00294	GBBC_2040_03936	IPO_2222_03991	IFB_0158_01909	IFB_0221_01734	MK_10_00261	MK_16_00263	PPO_9019_02725	PPO_9134_01493	RNS_512A_00787	RNS_773B_00133	RNS_82331A_02717	D_s04321_00297
Dsol_CDS_00232	mreC	cell wall structural complex MreBCD transmembrane component MreC	mreC	Cell shape-determining protein MreC	IFB_0099_00294	IFB_0223_00293	GBBC_2040_03937	IPO_2222_03992	IFB_0158_01910	IFB_0221_01733	MK_10_00260	MK_16_00262	PPO_9019_02724	PPO_9134_01492	RNS_512A_00788	RNS_773B_00132	RNS_82331A_02716	D_s04321_00296
Dsol_CDS_00233	aaeX	membrane protein of efflux system		efflux system membrane protein	IFB_0099_00301	IFB_0223_00300	GBBC_2040_03930	IPO_2222_03985	IFB_0158_01903	IFB_0221_01740	MK_10_00267	MK_16_00269	PPO_9019_02731	PPO_9134_01499	RNS_512A_00781	RNS_773B_00139	RNS_82331A_02723	D_s04321_00303
Dsol_CDS_00234	aaeR	Putative transcriptional regulator LYSR-type	dmlR	HTH-type transcriptional regulator DmlR	IFB_0099_00300	IFB_0223_00299	GBBC_2040_03931	IPO_2222_03986	IFB_0158_01904	IFB_0221_01739	MK_10_00266	MK_16_00268	PPO_9019_02730	PPO_9134_01498	RNS_512A_00782	RNS_773B_00138	RNS_82331A_02722	D_s04321_00302
Dsol_CDS_00235	tldD	TldD protein		protease TldD	IFB_0099_00299	IFB_0223_00298	GBBC_2040_03932	IPO_2222_03987	IFB_0158_01905	IFB_0221_01738	MK_10_00265	MK_16_00267	PPO_9019_02729	PPO_9134_01497	RNS_512A_00783	RNS_773B_00137	RNS_82331A_02721	D_s04321_00301
Dsol_CDS_00236	yhdP	Possible exported protein		hypothetical protein	IFB_0099_00298	IFB_0223_00297	GBBC_2040_03933	IPO_2222_03988	IFB_0158_01906	IFB_0221_01737	MK_10_00264	MK_16_00266	PPO_9019_02728	PPO_9134_01496	RNS_512A_00784	RNS_773B_00136	RNS_82331A_02720	D_s04321_00300
Dsol_CDS_00237		Homoserine/homoserine lactone efflux protein	rhtB	Homoserine/homoserine lactone efflux protein	IFB_0099_00305	IFB_0223_00304	GBBC_2040_03926	IPO_2222_03981	IFB_0158_01899	IFB_0221_01744	MK_10_00271	MK_16_00273	PPO_9019_02735	PPO_9134_01503	RNS_512A_00777	RNS_773B_00143	RNS_82331A_02727	D_s04321_00307
Dsol_CDS_00238		hypothetical protein		hypothetical protein	IFB_0099_00304	IFB_0223_00303	GBBC_2040_03927	IPO_2222_03982	IFB_0158_01900	IFB_0221_01743	MK_10_00270	MK_16_00272	PPO_9019_02734	PPO_9134_01502	RNS_512A_00778	RNS_773B_00142	RNS_82331A_02726	D_s04321_00306
Dsol_CDS_00239	aaeB	p-hydroxybenzoic acid efflux pump subunit AaeB	aaeB	p-hydroxybenzoic acid efflux pump subunit AaeB	IFB_0099_00303	IFB_0223_00302	GBBC_2040_03928	IPO_2222_03983	IFB_0158_01901	IFB_0221_01742	MK_10_00269	MK_16_00271	PPO_9019_02733	PPO_9134_01501	RNS_512A_00779	RNS_773B_00141	RNS_82331A_02725	D_s04321_00305
Dsol_CDS_00240	aaeA	p-hydroxybenzoic acid efflux pump subunit AaeA	aaeA	p-hydroxybenzoic acid efflux pump subunit AaeA	IFB_0099_00302	IFB_0223_00301	GBBC_2040_03929	IPO_2222_03984	IFB_0158_01902	IFB_0221_01741	MK_10_00268	MK_16_00270	PPO_9019_02732	PPO_9134_01500	RNS_512A_00780	RNS_773B_00140	RNS_82331A_02724	D_s04321_00304
Dsol_CDS_00241	fis	global DNA-binding transcriptional dual regulator	fis	DNA-binding protein Fis	IFB_0099_00281	IFB_0223_00280	GBBC_2040_03950	IPO_2222_04005	IFB_0158_01923	IFB_0221_01720	MK_10_00247	MK_16_00249	PPO_9019_02711	PPO_9134_01479	RNS_512A_00802	RNS_773B_00119	RNS_82331A_02703	D_s04321_00283
Dsol_CDS_00242	panF	pantothenate:sodium symporter	panF	Sodium/pantothenate symporter	IFB_0099_00284	IFB_0223_00283	GBBC_2040_03947	IPO_2222_04002	IFB_0158_01920	IFB_0221_01723	MK_10_00250	MK_16_00252	PPO_9019_02714	PPO_9134_01482	RNS_512A_00799	RNS_773B_00122	RNS_82331A_02706	D_s04321_00286
Dsol_CDS_00243	yhdT	putative membrane protein		hypothetical protein	IFB_0099_00285	IFB_0223_00284	GBBC_2040_03946	IPO_2222_04001	IFB_0158_01919	IFB_0221_01724	MK_10_00251	MK_16_00253	PPO_9019_02715	PPO_9134_01483	RNS_512A_00798	RNS_773B_00123	RNS_82331A_02707	D_s04321_00287
Dsol_CDS_00244	dusB	tRNA-dihydrouridine synthase B	dusC	tRNA-dihydrouridine synthase C	IFB_0099_00282	IFB_0223_00281	GBBC_2040_03949	IPO_2222_04004	IFB_0158_01922	IFB_0221_01721	MK_10_00248	MK_16_00250	PPO_9019_02712	PPO_9134_01480	RNS_512A_00801	RNS_773B_00120	RNS_82331A_02704	D_s04321_00284
Dsol_CDS_00245	prmA	methylase for 50S ribosomal subunit protein L11	prmA	Ribosomal protein L11 methyltransferase	IFB_0099_00283	IFB_0223_00282	GBBC_2040_03948	IPO_2222_04003	IFB_0158_01921	IFB_0221_01722	MK_10_00249	MK_16_00251	PPO_9019_02713	PPO_9134_01481	RNS_512A_00800	RNS_773B_00121	RNS_82331A_02705	D_s04321_00285
Dsol_CDS_00246	aroQ	3-dehydroquinate dehydratase	aroQ	3-dehydroquinate dehydratase	IFB_0099_00288	IFB_0223_00287	GBBC_2040_03943	IPO_2222_03998	IFB_0158_01916	IFB_0221_01727	MK_10_00254	MK_16_00256	PPO_9019_02718	PPO_9134_01486	RNS_512A_00795	RNS_773B_00126	RNS_82331A_02710	D_s04321_00290
Dsol_CDS_00247	yedZ	conserved inner membrane protein	yedZ	Sulfoxide reductase heme-binding subunit YedZ	IFB_0099_00289	IFB_0223_00288	GBBC_2040_03942	IPO_2222_03997	IFB_0158_01915	IFB_0221_01728	MK_10_00255	MK_16_00257	PPO_9019_02719	PPO_9134_01487	RNS_512A_00794	RNS_773B_00127	RNS_82331A_02711	D_s04321_00291
Dsol_CDS_00248	accC	acetyl-CoA carboxylase, biotin carboxylase subunit	accC	Biotin carboxylase	IFB_0099_00286	IFB_0223_00285	GBBC_2040_03945	IPO_2222_04000	IFB_0158_01918	IFB_0221_01725	MK_10_00252	MK_16_00254	PPO_9019_02716	PPO_9134_01484	RNS_512A_00797	RNS_773B_00124	RNS_82331A_02708	D_s04321_00288
Dsol_CDS_00249	accB	acetyl CoA carboxylase, BCCP subunit	accB	Biotin carboxyl carrier protein of acetyl-CoA carboxylase	IFB_0099_00287	IFB_0223_00286	GBBC_2040_03944	IPO_2222_03999	IFB_0158_01917	IFB_0221_01726	MK_10_00253	MK_16_00255	PPO_9019_02717	PPO_9134_01485	RNS_512A_00796	RNS_773B_00125	RNS_82331A_02709	D_s04321_00289
Dsol_CDS_00250	yrbC	predicted ABC-type organic solvent transporter	mlaC	putative phospholipid-binding protein MlaC precursor	IFB_0099_00323	IFB_0223_00322	GBBC_2040_03908	IPO_2222_03963	IFB_0158_01881	IFB_0221_01762	MK_10_00289	MK_16_00291	PPO_9019_02753	PPO_9134_01521	RNS_512A_00759	RNS_773B_00161	RNS_82331A_02745	D_s04321_00325
Dsol_CDS_00251	yrbD	predicted ABC-type organic solvent transporter	mlaD	putative phospholipid ABC transporter-binding protein MlaD	IFB_0099_00322	IFB_0223_00321	GBBC_2040_03909	IPO_2222_03964	IFB_0158_01882	IFB_0221_01761	MK_10_00288	MK_16_00290	PPO_9019_02752	PPO_9134_01520	RNS_512A_00760	RNS_773B_00160	RNS_82331A_02744	D_s04321_00324
Dsol_CDS_00252	yrbA	predicted DNA-binding transcriptional regulator		transcriptional regulator BolA	IFB_0099_00325	IFB_0223_00324	GBBC_2040_03906	IPO_2222_03961	IFB_0158_01879	IFB_0221_01764	MK_10_00291	MK_16_00293	PPO_9019_02755	PPO_9134_01523	RNS_512A_00757	RNS_773B_00163	RNS_82331A_02747	D_s04321_00327
Dsol_CDS_00253	yrbB	predicted protein	mlaB	putative phospholipid ABC transporter-binding protein MlaB	IFB_0099_00324	IFB_0223_00323	GBBC_2040_03907	IPO_2222_03962	IFB_0158_01880	IFB_0221_01763	MK_10_00290	MK_16_00292	PPO_9019_02754	PPO_9134_01522	RNS_512A_00758	RNS_773B_00162	RNS_82331A_02746	D_s04321_00326
Dsol_CDS_00254	degS	serine endoprotease, periplasmic	degS	Serine endoprotease DegS	IFB_0099_00327	IFB_0223_00326	GBBC_2040_03904	IPO_2222_03959	IFB_0158_01877	IFB_0221_01766	MK_10_00293	MK_16_00295	PPO_9019_02757	PPO_9134_01525	RNS_512A_00755	RNS_773B_00165	RNS_82331A_02749	D_s04321_00329
Dsol_CDS_00255	murA	UDP-N-acetylglucosamine 1-carboxyvinyltransferase	murA	UDP-N-acetylglucosamine 1-carboxyvinyltransferase	IFB_0099_00326	IFB_0223_00325	GBBC_2040_03905	IPO_2222_03960	IFB_0158_01878	IFB_0221_01765	MK_10_00292	MK_16_00294	PPO_9019_02756	PPO_9134_01524	RNS_512A_00756	RNS_773B_00164	RNS_82331A_02748	D_s04321_00328
Dsol_CDS_00256	degQ	Protease	degQ	Periplasmic pH-dependent serine endoprotease DegQ precursor	IFB_0099_00328	IFB_0223_00327	GBBC_2040_03903	IPO_2222_03958	IFB_0158_01876	IFB_0221_01767	MK_10_00294	MK_16_00296	PPO_9019_02758	PPO_9134_01526	RNS_512A_00754	RNS_773B_00166	RNS_82331A_02750	D_s04321_00330
Dsol_CDS_00257	yhcB		yhcB	Inner membrane protein YhcB	IFB_0099_00329	IFB_0223_00328	GBBC_2040_03902	IPO_2222_03957	IFB_0158_01875	IFB_0221_01768	MK_10_00295	MK_16_00297	PPO_9019_02759	PPO_9134_01527	RNS_512A_00753	RNS_773B_00167	RNS_82331A_02751	D_s04321_00331
Dsol_CDS_00258		Putative enzyme	clcD	Carboxymethylenebutenolidase	IFB_0099_00331	IFB_0223_00330	GBBC_2040_03900	IPO_2222_03955	IFB_0158_01873	IFB_0221_01770	MK_10_00297	MK_16_00299	PPO_9019_02761	PPO_9134_01529	RNS_512A_00751	RNS_773B_00169	RNS_82331A_02753	D_s04321_00333
Dsol_CDS_00259	yhcM	conserved protein with nucleoside triphosphate hydrolase domain		AFG1-like ATPase	IFB_0099_00330	IFB_0223_00329	GBBC_2040_03901	IPO_2222_03956	IFB_0158_01874	IFB_0221_01769	MK_10_00296	MK_16_00298	PPO_9019_02760	PPO_9134_01528	RNS_512A_00752	RNS_773B_00168	RNS_82331A_02752	D_s04321_00332
Dsol_CDS_00260	rplM	50S ribosomal subunit protein L13	rplM	50S ribosomal protein L13	IFB_0099_00332	IFB_0223_00331	GBBC_2040_03899	IPO_2222_03954	IFB_0158_01872	IFB_0221_01771	MK_10_00298	MK_16_00300	PPO_9019_02762	PPO_9134_01530	RNS_512A_00750	RNS_773B_00170	RNS_82331A_02754	D_s04321_00334
Dsol_CDS_00261	rpsI	30S ribosomal subunit protein S9	rpsI	30S ribosomal protein S9	IFB_0099_00333	IFB_0223_00332	GBBC_2040_03898	IPO_2222_03953	IFB_0158_01871	IFB_0221_01772	MK_10_00299	MK_16_00301	PPO_9019_02763	PPO_9134_01531	RNS_512A_00749	RNS_773B_00171	RNS_82331A_02755	D_s04321_00335
Dsol_CDS_00262	yjgA	conserved protein		hypothetical protein	IFB_0099_00306	IFB_0223_00305	GBBC_2040_03925	IPO_2222_03980	IFB_0158_01898	IFB_0221_01745	MK_10_00272	MK_16_00274	PPO_9019_02736	PPO_9134_01504	RNS_512A_00776	RNS_773B_00144	RNS_82331A_02728	D_s04321_00308
Dsol_CDS_00263	pmbA	predicted peptidase required for the maturation and secretion of the antibiotic peptide MccB17		peptidase PmbA	IFB_0099_00307	IFB_0223_00306	GBBC_2040_03924	IPO_2222_03979	IFB_0158_01897	IFB_0221_01746	MK_10_00273	MK_16_00275	PPO_9019_02737	PPO_9134_01505	RNS_512A_00775	RNS_773B_00145	RNS_82331A_02729	D_s04321_00309
Dsol_CDS_00264	rnk	regulator of nucleoside diphosphate kinase	rnk	Regulator of nucleoside diphosphate kinase	IFB_0099_00308	IFB_0223_00307	GBBC_2040_03923	IPO_2222_03978	IFB_0158_01896	IFB_0221_01747	MK_10_00274	MK_16_00276	PPO_9019_02738	PPO_9134_01506	RNS_512A_00774	RNS_773B_00146	RNS_82331A_02730	D_s04321_00310
Dsol_CDS_00265	npr	phosphohistidinoprotein-hexose phosphotransferase component of N-regulated PTS system (Npr)	ptsO	Phosphocarrier protein NPr	IFB_0099_00309	IFB_0223_00308	GBBC_2040_03922	IPO_2222_03977	IFB_0158_01895	IFB_0221_01748	MK_10_00275	MK_16_00277	PPO_9019_02739	PPO_9134_01507	RNS_512A_00773	RNS_773B_00147	RNS_82331A_02731	D_s04321_00311
Dsol_CDS_00266	yhbJ	nucleotide-binding NTPase		glmZ(sRNA)-inactivating NTPase	IFB_0099_00310	IFB_0223_00309	GBBC_2040_03921	IPO_2222_03976	IFB_0158_01894	IFB_0221_01749	MK_10_00276	MK_16_00278	PPO_9019_02740	PPO_9134_01508	RNS_512A_00772	RNS_773B_00148	RNS_82331A_02732	D_s04321_00312
Dsol_CDS_00267	ptsN	sugar-specific enzyme IIA component of PTS	ptsN	Nitrogen regulatory protein	IFB_0099_00311	IFB_0223_00310	GBBC_2040_03920	IPO_2222_03975	IFB_0158_01893	IFB_0221_01750	MK_10_00277	MK_16_00279	PPO_9019_02741	PPO_9134_01509	RNS_512A_00771	RNS_773B_00149	RNS_82331A_02733	D_s04321_00313
Dsol_CDS_00268	hpf	Ribosome-associated factor	hpf	Ribosome hibernation promoting factor	IFB_0099_00312	IFB_0223_00311	GBBC_2040_03919	IPO_2222_03974	IFB_0158_01892	IFB_0221_01751	MK_10_00278	MK_16_00280	PPO_9019_02742	PPO_9134_01510	RNS_512A_00770	RNS_773B_00150	RNS_82331A_02734	D_s04321_00314
Dsol_CDS_00269	rpoN	RNA polymerase, sigma 54 (sigma N) factor	rpoN	RNA polymerase sigma-54 factor	IFB_0099_00313	IFB_0223_00312	GBBC_2040_03918	IPO_2222_03973	IFB_0158_01891	IFB_0221_01752	MK_10_00279	MK_16_00281	PPO_9019_02743	PPO_9134_01511	RNS_512A_00769	RNS_773B_00151	RNS_82331A_02735	D_s04321_00315
Dsol_CDS_00270	yhbG	ATP-binding component of an ABC-type LPS transporter complex	lptB	Lipopolysaccharide export system ATP-binding protein LptB	IFB_0099_00314	IFB_0223_00313	GBBC_2040_03917	IPO_2222_03972	IFB_0158_01890	IFB_0221_01753	MK_10_00280	MK_16_00282	PPO_9019_02744	PPO_9134_01512	RNS_512A_00768	RNS_773B_00152	RNS_82331A_02736	D_s04321_00316
Dsol_CDS_00271	yhbN	periplasmic component of an ABC-type LPS transporter complex	lptA	Lipopolysaccharide export system protein LptA precursor	IFB_0099_00315	IFB_0223_00314	GBBC_2040_03916	IPO_2222_03971	IFB_0158_01889	IFB_0221_01754	MK_10_00281	MK_16_00283	PPO_9019_02745	PPO_9134_01513	RNS_512A_00767	RNS_773B_00153	RNS_82331A_02737	D_s04321_00317
Dsol_CDS_00272	yrbK	conserved protein	lptC	Lipopolysaccharide export system protein LptC	IFB_0099_00316	IFB_0223_00315	GBBC_2040_03915	IPO_2222_03970	IFB_0158_01888	IFB_0221_01755	MK_10_00282	MK_16_00284	PPO_9019_02746	PPO_9134_01514	RNS_512A_00766	RNS_773B_00154	RNS_82331A_02738	D_s04321_00318
Dsol_CDS_00273	kdsC	3-deoxy-D-manno-octulosonate 8-phosphate phosphatase	kdsC	3-deoxy-D-manno-octulosonate 8-phosphate phosphatase KdsC	IFB_0099_00317	IFB_0223_00316	GBBC_2040_03914	IPO_2222_03969	IFB_0158_01887	IFB_0221_01756	MK_10_00283	MK_16_00285	PPO_9019_02747	PPO_9134_01515	RNS_512A_00765	RNS_773B_00155	RNS_82331A_02739	D_s04321_00319
Dsol_CDS_00274	kdsD	D-Arabinose 5-phosphate isomerase	kdsD	Arabinose 5-phosphate isomerase KdsD	IFB_0099_00318	IFB_0223_00317	GBBC_2040_03913	IPO_2222_03968	IFB_0158_01886	IFB_0221_01757	MK_10_00284	MK_16_00286	PPO_9019_02748	PPO_9134_01516	RNS_512A_00764	RNS_773B_00156	RNS_82331A_02740	D_s04321_00320
Dsol_CDS_00275	yrbG	predicted calcium/sodium:proton antiporter	yrbG	Inner membrane protein YrbG	IFB_0099_00319	IFB_0223_00318	GBBC_2040_03912	IPO_2222_03967	IFB_0158_01885	IFB_0221_01758	MK_10_00285	MK_16_00287	PPO_9019_02749	PPO_9134_01517	RNS_512A_00763	RNS_773B_00157	RNS_82331A_02741	D_s04321_00321
Dsol_CDS_00276	yrbF	predicted toluene transporter subunit: ATP-binding component of ABC superfamily	mlaF	putative phospholipid import ATP-binding protein MlaF	IFB_0099_00320	IFB_0223_00319	GBBC_2040_03911	IPO_2222_03966	IFB_0158_01884	IFB_0221_01759	MK_10_00286	MK_16_00288	PPO_9019_02750	PPO_9134_01518	RNS_512A_00762	RNS_773B_00158	RNS_82331A_02742	D_s04321_00322
Dsol_CDS_00277	yrbE	predicted toluene transporter subunit: membrane component of ABC superfamily	mlaE	putative phospholipid ABC transporter permease protein MlaE	IFB_0099_00321	IFB_0223_00320	GBBC_2040_03910	IPO_2222_03965	IFB_0158_01883	IFB_0221_01760	MK_10_00287	MK_16_00289	PPO_9019_02751	PPO_9134_01519	RNS_512A_00761	RNS_773B_00159	RNS_82331A_02743	D_s04321_00323
Dsol_CDS_00278	tolC	transport channel	tolC	Outer membrane protein TolC precursor	IFB_0099_00355	IFB_0223_00350	GBBC_2040_03875	IPO_2222_03931	IFB_0158_01849	IFB_0221_01794	MK_10_00321	MK_16_00323	PPO_9019_02785	PPO_9134_01553	RNS_512A_00726	RNS_773B_00193	RNS_82331A_02777	D_s04321_00357
Dsol_CDS_00279	ygiB	conserved outer membrane protein		hypothetical protein	IFB_0099_00354	IFB_0223_00349	GBBC_2040_03876	IPO_2222_03932	IFB_0158_01850	IFB_0221_01793	MK_10_00320	MK_16_00322	PPO_9019_02784	PPO_9134_01552	RNS_512A_00727	RNS_773B_00192	RNS_82331A_02776	D_s04321_00356
Dsol_CDS_00280	ygiC	Putative glutathionylspermidine synthase	ygiC	Putative acid--amine ligase YgiC	IFB_0099_00353	IFB_0223_00348	GBBC_2040_03877	IPO_2222_03933	IFB_0158_01851	IFB_0221_01792	MK_10_00319	MK_16_00321	PPO_9019_02783	PPO_9134_01551	RNS_512A_00728	RNS_773B_00191	RNS_82331A_02775	D_s04321_00355
Dsol_CDS_00281	ygiD	predicted dioxygenase		LigB family dioxygenase	IFB_0099_00352	IFB_0223_00347	GBBC_2040_03878	IPO_2222_03934	IFB_0158_01852	IFB_0221_01791	MK_10_00318	MK_16_00320	PPO_9019_02782	PPO_9134_01550	RNS_512A_00729	RNS_773B_00190	RNS_82331A_02774	D_s04321_00354
Dsol_CDS_00282		Shikimate 5-dehydrogenase		Shikimate 5-dehydrogenase-like protein	IFB_0099_00351	IFB_0223_00346	GBBC_2040_03879	IPO_2222_03935	IFB_0158_01853	IFB_0221_01790	MK_10_00317	MK_16_00319	PPO_9019_02781	PPO_9134_01549	RNS_512A_00730	RNS_773B_00189	RNS_82331A_02773	D_s04321_00353
Dsol_CDS_00283	rsmI	16S rRNA C1402 ribose 2'-O-methyltransferase	rsmI	Ribosomal RNA small subunit methyltransferase I	IFB_0099_00349	IFB_0223_00344			IFB_0158_01855	IFB_0221_01788	MK_10_00315	MK_16_00317	PPO_9019_02779	PPO_9134_01547	RNS_512A_00732	RNS_773B_00187	RNS_82331A_02771	D_s04321_00351
Dsol_CDS_00284	yraM	predicted lipoprotein	lpoA	Penicillin-binding protein activator LpoA precursor	IFB_0099_00348	IFB_0223_00343	GBBC_2040_03881	IPO_2222_03937	IFB_0158_01856	IFB_0221_01787	MK_10_00314	MK_16_00316	PPO_9019_02778	PPO_9134_01546	RNS_512A_00733	RNS_773B_00186	RNS_82331A_02770	D_s04321_00350
Dsol_CDS_00285	yraN	hypothetical protein		hypothetical protein	IFB_0099_00347	IFB_0223_00342	GBBC_2040_03882	IPO_2222_03938	IFB_0158_01857	IFB_0221_01786	MK_10_00313	MK_16_00315	PPO_9019_02777	PPO_9134_01545	RNS_512A_00734	RNS_773B_00185	RNS_82331A_02769	D_s04321_00349
Dsol_CDS_00286	parC	Topoisomerase IV subunit A	parC	DNA topoisomerase 4 subunit A	IFB_0099_00363	IFB_0223_00358	GBBC_2040_03867	IPO_2222_03923	IFB_0158_01841	IFB_0221_01802	MK_10_00329	MK_16_00331	PPO_9019_02793	PPO_9134_01561	RNS_512A_00718	RNS_773B_00201	RNS_82331A_02785	D_s04321_00365
Dsol_CDS_00287	mdaB	Modulator of drug activity B	mdaB	Modulator of drug activity B	IFB_0099_00362	IFB_0223_00357	GBBC_2040_03868	IPO_2222_03924	IFB_0158_01842	IFB_0221_01801	MK_10_00328	MK_16_00330	PPO_9019_02792	PPO_9134_01560	RNS_512A_00719	RNS_773B_00200	RNS_82331A_02784	D_s04321_00364
Dsol_CDS_00288		Transcriptional regulator, LysR family	dmlR	HTH-type transcriptional regulator DmlR	IFB_0099_00361	IFB_0223_00356	GBBC_2040_03869	IPO_2222_03925	IFB_0158_01843	IFB_0221_01800	MK_10_00327	MK_16_00329	PPO_9019_02791	PPO_9134_01559	RNS_512A_00720	RNS_773B_00199	RNS_82331A_02783	D_s04321_00363
Dsol_CDS_00289	parE	Topoisomerase IV subunit B	parE	DNA topoisomerase 4 subunit B	IFB_0099_00360	IFB_0223_00355	GBBC_2040_03870	IPO_2222_03926	IFB_0158_01844	IFB_0221_01799	MK_10_00326	MK_16_00328	PPO_9019_02790	PPO_9134_01558	RNS_512A_00721	RNS_773B_00198	RNS_82331A_02782	D_s04321_00362
Dsol_CDS_00290	yqiA	esterase		esterase YqiA	IFB_0099_00359	IFB_0223_00354	GBBC_2040_03871	IPO_2222_03927	IFB_0158_01845	IFB_0221_01798	MK_10_00325	MK_16_00327	PPO_9019_02789	PPO_9134_01557	RNS_512A_00722	RNS_773B_00197	RNS_82331A_02781	D_s04321_00361
Dsol_CDS_00291	cpdA	Icc protein	cpdA	3',5'-cyclic adenosine monophosphate phosphodiesterase CpdA	IFB_0099_00358	IFB_0223_00353	GBBC_2040_03872	IPO_2222_03928	IFB_0158_01846	IFB_0221_01797	MK_10_00324	MK_16_00326	PPO_9019_02788	PPO_9134_01556	RNS_512A_00723	RNS_773B_00196	RNS_82331A_02780	D_s04321_00360
Dsol_CDS_00292	yqiB	predicted dehydrogenase		putative dehydrogenase	IFB_0099_00357	IFB_0223_00352	GBBC_2040_03873	IPO_2222_03929	IFB_0158_01847	IFB_0221_01796	MK_10_00323	MK_16_00325	PPO_9019_02787	PPO_9134_01555	RNS_512A_00724	RNS_773B_00195	RNS_82331A_02779	D_s04321_00359
Dsol_CDS_00293	nudF	ADP-ribose pyrophosphatase	nudF	ADP-ribose pyrophosphatase	IFB_0099_00356	IFB_0223_00351	GBBC_2040_03874	IPO_2222_03930	IFB_0158_01848	IFB_0221_01795	MK_10_00322	MK_16_00324	PPO_9019_02786	PPO_9134_01554	RNS_512A_00725	RNS_773B_00194	RNS_82331A_02778	D_s04321_00358
Dsol_CDS_00294	yhcC	predicted Fe-S oxidoreductase		coproporphyrinogen III oxidase	IFB_0099_00339	IFB_0223_00338	GBBC_2040_03892	IPO_2222_03947	IFB_0158_01865	IFB_0221_01778	MK_10_00305	MK_16_00307	PPO_9019_02769	PPO_9134_01537	RNS_512A_00743	RNS_773B_00177	RNS_82331A_02761	D_s04321_00341
Dsol_CDS_00295	gltD	glutamate synthase, 4Fe-4S protein, small subunit	gltD	Glutamate synthase [NADPH] small chain	IFB_0099_00337	IFB_0223_00336	GBBC_2040_03894	IPO_2222_03949	IFB_0158_01867	IFB_0221_01776	MK_10_00303	MK_16_00305	PPO_9019_02767	PPO_9134_01535	RNS_512A_00745	RNS_773B_00175	RNS_82331A_02759	D_s04321_00339
Dsol_CDS_00296	gltB	glutamate synthase, large subunit	gltB	Glutamate synthase [NADPH] large chain precursor	IFB_0099_00338	IFB_0223_00337	GBBC_2040_03893	IPO_2222_03948	IFB_0158_01866	IFB_0221_01777	MK_10_00304	MK_16_00306	PPO_9019_02768	PPO_9134_01536	RNS_512A_00744	RNS_773B_00176	RNS_82331A_02760	D_s04321_00340
Dsol_CDS_00297	sspB	ClpXP protease specificity-enhancing factor	sspB	Stringent starvation protein B	IFB_0099_00335	IFB_0223_00334	GBBC_2040_03896	IPO_2222_03951	IFB_0158_01869	IFB_0221_01774	MK_10_00301	MK_16_00303	PPO_9019_02765	PPO_9134_01533	RNS_512A_00747	RNS_773B_00173	RNS_82331A_02757	D_s04321_00337
Dsol_CDS_00298		hypothetical protein		Glutathione-dependent formaldehyde-activating enzyme	IFB_0099_00336	IFB_0223_00335	GBBC_2040_03895	IPO_2222_03950	IFB_0158_01868	IFB_0221_01775	MK_10_00302	MK_16_00304	PPO_9019_02766	PPO_9134_01534	RNS_512A_00746	RNS_773B_00174	RNS_82331A_02758	D_s04321_00338
Dsol_CDS_00299	sspA	stringent starvation protein A	sspA	Stringent starvation protein A	IFB_0099_00334	IFB_0223_00333	GBBC_2040_03897	IPO_2222_03952	IFB_0158_01870	IFB_0221_01773	MK_10_00300	MK_16_00302	PPO_9019_02764	PPO_9134_01532	RNS_512A_00748	RNS_773B_00172	RNS_82331A_02756	D_s04321_00336
Dsol_CDS_00300	yraP	predicted protein	osmY	Osmotically-inducible protein Y precursor	IFB_0099_00345	IFB_0223_00340	GBBC_2040_03884	IPO_2222_03940	IFB_0158_01859	IFB_0221_01784	MK_10_00311	MK_16_00313	PPO_9019_02775	PPO_9134_01543	RNS_512A_00736	RNS_773B_00183	RNS_82331A_02767	D_s04321_00347
Dsol_CDS_00301	diaA	DnaA initiator-associating factor	diaA	DnaA initiator-associating protein DiaA	IFB_0099_00346	IFB_0223_00341	GBBC_2040_03883	IPO_2222_03939	IFB_0158_01858	IFB_0221_01785	MK_10_00312	MK_16_00314	PPO_9019_02776	PPO_9134_01544	RNS_512A_00735	RNS_773B_00184	RNS_82331A_02768	D_s04321_00348
Dsol_CDS_00302	mtgA	biosynthetic peptidoglycan transglycosylase	pbpG	Penicillin-binding protein 2D	IFB_0099_00343		GBBC_2040_03886	IPO_2222_03942	IFB_0158_01861	IFB_0221_01782	MK_10_00309	MK_16_00311	PPO_9019_02773	PPO_9134_01541	RNS_512A_00738	RNS_773B_00181	RNS_82331A_02765	D_s04321_00345
Dsol_CDS_00303		putative exported protein		Alginate lyase	IFB_0099_00344		GBBC_2040_03885	IPO_2222_03941	IFB_0158_01860	IFB_0221_01783	MK_10_00310	MK_16_00312	PPO_9019_02774	PPO_9134_01542	RNS_512A_00737	RNS_773B_00182	RNS_82331A_02766	D_s04321_00346
Dsol_CDS_00304	elbB	isoprenoid biosynthesis protein with amidotransferase-like domain	elbB	Enhancing lycopene biosynthesis protein 2	IFB_0099_00342		GBBC_2040_03887	IPO_2222_03943	IFB_0158_01862	IFB_0221_01781	MK_10_00308	MK_16_00310	PPO_9019_02772	PPO_9134_01540	RNS_512A_00739	RNS_773B_00180	RNS_82331A_02764	D_s04321_00344
Dsol_CDS_00305	arcB		arcB	Aerobic respiration control sensor protein ArcB	IFB_0099_00340	IFB_0223_00339			IFB_0158_01864	IFB_0221_01779	MK_10_00306	MK_16_00308	PPO_9019_02770	PPO_9134_01538	RNS_512A_00742	RNS_773B_00178	RNS_82331A_02762	D_s04321_00342
Dsol_CDS_00306		Homocysteine S-methyltransferase	mmuM	Homocysteine S-methyltransferase	IFB_0099_00382	IFB_0223_00377	GBBC_2040_03848	IPO_2222_03904	IFB_0158_01822	IFB_0221_01821	MK_10_00348	MK_16_00350	PPO_9019_02812	PPO_9134_01580	RNS_512A_00699	RNS_773B_00220	RNS_82331A_02804	D_s04321_00384
Dsol_CDS_00307	nrdD	anaerobic ribonucleoside-triphosphate reductase	nrdD	Anaerobic ribonucleoside-triphosphate reductase	IFB_0099_00381	IFB_0223_00376	GBBC_2040_03849	IPO_2222_03905	IFB_0158_01823	IFB_0221_01820	MK_10_00347	MK_16_00349	PPO_9019_02811	PPO_9134_01579	RNS_512A_00700	RNS_773B_00219	RNS_82331A_02803	D_s04321_00383
Dsol_CDS_00308		ABC transporter, permease protein	gsiC	Glutathione transport system permease protein GsiC	IFB_0099_00384	IFB_0223_00379	GBBC_2040_03846	IPO_2222_03902	IFB_0158_01820	IFB_0221_01823	MK_10_00350	MK_16_00352	PPO_9019_02814	PPO_9134_01582	RNS_512A_00697	RNS_773B_00222	RNS_82331A_02806	D_s04321_00386
Dsol_CDS_00309		ABC transporter, periplasmic binding-protein	dppA	Periplasmic dipeptide transport protein precursor	IFB_0099_00383	IFB_0223_00378	GBBC_2040_03847	IPO_2222_03903	IFB_0158_01821	IFB_0221_01822	MK_10_00349	MK_16_00351	PPO_9019_02813	PPO_9134_01581	RNS_512A_00698	RNS_773B_00221	RNS_82331A_02805	D_s04321_00385
Dsol_CDS_00310		Putative cytoplasmic protein		Cascade antiviral complex protein	IFB_0099_00378	IFB_0223_00373	GBBC_2040_03852	IPO_2222_03908	IFB_0158_01826	IFB_0221_01817	MK_10_00344	MK_16_00346	PPO_9019_02808	PPO_9134_01576	RNS_512A_00703	RNS_773B_00216	RNS_82331A_02800	D_s04321_00380
Dsol_CDS_00311	nrdG	anaerobic ribonucleotide reductase activating protein		anaerobic ribonucleotide reductase-activating protein	IFB_0099_00380	IFB_0223_00375	GBBC_2040_03850	IPO_2222_03906	IFB_0158_01824	IFB_0221_01819	MK_10_00346	MK_16_00348	PPO_9019_02810	PPO_9134_01578	RNS_512A_00701	RNS_773B_00218	RNS_82331A_02802	D_s04321_00382
Dsol_CDS_00312	yhbP	conserved protein		hypothetical protein	IFB_0099_00379	IFB_0223_00374	GBBC_2040_03851	IPO_2222_03907	IFB_0158_01825	IFB_0221_01818	MK_10_00345	MK_16_00347	PPO_9019_02809	PPO_9134_01577	RNS_512A_00702	RNS_773B_00217	RNS_82331A_02801	D_s04321_00381
Dsol_CDS_00313	yjgF	ketoacid-binding protein	ridA	Enamine/imine deaminase	IFB_0099_00394	IFB_0223_00389	GBBC_2040_03837	IPO_2222_03892	IFB_0158_01810	IFB_0221_01833	MK_10_00360	MK_16_00362	PPO_9019_02824	PPO_9134_01592	RNS_512A_00687	RNS_773B_00232	RNS_82331A_02816	D_s04321_00396
Dsol_CDS_00314	pyrB	aspartate carbamoyltransferase, catalytic subunit	pyrB	Aspartate carbamoyltransferase	IFB_0099_00396	IFB_0223_00391	GBBC_2040_03835	IPO_2222_03890	IFB_0158_01808	IFB_0221_01835	MK_10_00362	MK_16_00364	PPO_9019_02826	PPO_9134_01594	RNS_512A_00685	RNS_773B_00234	RNS_82331A_02818	D_s04321_00398
Dsol_CDS_00315	pyrI	aspartate carbamoyltransferase, regulatory subunit	pyrI	Aspartate carbamoyltransferase regulatory chain	IFB_0099_00395	IFB_0223_00390	GBBC_2040_03836	IPO_2222_03891	IFB_0158_01809	IFB_0221_01834	MK_10_00361	MK_16_00363	PPO_9019_02825	PPO_9134_01593	RNS_512A_00686	RNS_773B_00233	RNS_82331A_02817	D_s04321_00397
Dsol_CDS_00316		Peptide ABC transporter, ATP-binding protein	gsiA	Glutathione import ATP-binding protein GsiA	IFB_0099_00386	IFB_0223_00381	GBBC_2040_03844	IPO_2222_03900	IFB_0158_01818	IFB_0221_01825	MK_10_00352	MK_16_00354	PPO_9019_02816	PPO_9134_01584	RNS_512A_00695	RNS_773B_00224	RNS_82331A_02808	D_s04321_00388
Dsol_CDS_00317		ABC transporter, permease protein	gsiD	Glutathione transport system permease protein GsiD	IFB_0099_00385	IFB_0223_00380	GBBC_2040_03845	IPO_2222_03901	IFB_0158_01819	IFB_0221_01824	MK_10_00351	MK_16_00353	PPO_9019_02815	PPO_9134_01583	RNS_512A_00696	RNS_773B_00223	RNS_82331A_02807	D_s04321_00387
Dsol_CDS_00318	yghB	conserved inner membrane protein	yghB	Inner membrane protein YghB	IFB_0099_00369	IFB_0223_00364	GBBC_2040_03861	IPO_2222_03917	IFB_0158_01835	IFB_0221_01808	MK_10_00335	MK_16_00337	PPO_9019_02799	PPO_9134_01567	RNS_512A_00712	RNS_773B_00207	RNS_82331A_02791	D_s04321_00371
Dsol_CDS_00319	metC	cystathionine beta-lyase, PLP-dependent	metC	Cystathionine beta-lyase MetC	IFB_0099_00370	IFB_0223_00365	GBBC_2040_03860	IPO_2222_03916	IFB_0158_01834	IFB_0221_01809	MK_10_00336	MK_16_00338	PPO_9019_02800	PPO_9134_01568	RNS_512A_00711	RNS_773B_00208	RNS_82331A_02792	D_s04321_00372
Dsol_CDS_00320	plsC	1-acyl-sn-glycerol-3-phosphate acyltransferase	plsC	1-acyl-sn-glycerol-3-phosphate acyltransferase	IFB_0099_00364	IFB_0223_00359	GBBC_2040_03866	IPO_2222_03922	IFB_0158_01840	IFB_0221_01803	MK_10_00330	MK_16_00332	PPO_9019_02794	PPO_9134_01562	RNS_512A_00717	RNS_773B_00202	RNS_82331A_02786	D_s04321_00366
Dsol_CDS_00321	sufI	divisomal assembly stabilization protein	ftsP	Cell division protein FtsP precursor	IFB_0099_00365	IFB_0223_00360	GBBC_2040_03865	IPO_2222_03921	IFB_0158_01839	IFB_0221_01804	MK_10_00331	MK_16_00333	PPO_9019_02795	PPO_9134_01563	RNS_512A_00716	RNS_773B_00203	RNS_82331A_02787	D_s04321_00367
Dsol_CDS_00322	dkgA	2,5-diketo-D-gluconate reductase A	dkgA	2,5-diketo-D-gluconic acid reductase A	IFB_0099_00366	IFB_0223_00361	GBBC_2040_03864	IPO_2222_03920	IFB_0158_01838	IFB_0221_01805	MK_10_00332	MK_16_00334	PPO_9019_02796	PPO_9134_01564	RNS_512A_00715	RNS_773B_00204	RNS_82331A_02788	D_s04321_00368
Dsol_CDS_00323	yqhD	NADP-dependent alcohol dehydrogenase	yqhD	Alcohol dehydrogenase YqhD	IFB_0099_00367	IFB_0223_00362	GBBC_2040_03863	IPO_2222_03919	IFB_0158_01837	IFB_0221_01806	MK_10_00333	MK_16_00335	PPO_9019_02797	PPO_9134_01565	RNS_512A_00714	RNS_773B_00205	RNS_82331A_02789	D_s04321_00369
Dsol_CDS_00324	scrB	Sucrose-6-phosphate hydrolase	scrB	Sucrose-6-phosphate hydrolase	IFB_0099_00374	IFB_0223_00369	GBBC_2040_03856	IPO_2222_03912	IFB_0158_01830	IFB_0221_01813	MK_10_00340	MK_16_00342	PPO_9019_02804	PPO_9134_01572	RNS_512A_00707	RNS_773B_00212	RNS_82331A_02796	D_s04321_00376
Dsol_CDS_00325	scrA	PTS system, sucrose-specific IIB component / PTS system, sucrose-specific IIC component	sacX	Negative regulator of SacY activity	IFB_0099_00375	IFB_0223_00370	GBBC_2040_03855	IPO_2222_03911	IFB_0158_01829	IFB_0221_01814	MK_10_00341	MK_16_00343	PPO_9019_02805	PPO_9134_01573	RNS_512A_00706	RNS_773B_00213	RNS_82331A_02797	D_s04321_00377
Dsol_CDS_00326	scrY	Maltoporin (maltose/maltodextrin high-affinity receptor, phage lambda receptor protein)	scrY	Sucrose porin precursor	IFB_0099_00376	IFB_0223_00371	GBBC_2040_03854	IPO_2222_03910	IFB_0158_01828	IFB_0221_01815	MK_10_00342	MK_16_00344	PPO_9019_02806	PPO_9134_01574	RNS_512A_00705	RNS_773B_00214	RNS_82331A_02798	D_s04321_00378
Dsol_CDS_00327	scrK	Fructokinase	kdgK; iolC	5-dehydro-2-deoxygluconokinase; 2-dehydro-3-deoxygluconokinase	IFB_0099_00377	IFB_0223_00372	GBBC_2040_03853	IPO_2222_03909	IFB_0158_01827	IFB_0221_01816	MK_10_00343	MK_16_00345	PPO_9019_02807	PPO_9134_01575	RNS_512A_00704	RNS_773B_00215	RNS_82331A_02799	D_s04321_00379
Dsol_CDS_00328	exbB	membrane spanning protein in TonB-ExbB-ExbD complex	exbB	Biopolymer transport protein ExbB	IFB_0099_00371	IFB_0223_00366	GBBC_2040_03859	IPO_2222_03915	IFB_0158_01833	IFB_0221_01810	MK_10_00337	MK_16_00339	PPO_9019_02801	PPO_9134_01569	RNS_512A_00710	RNS_773B_00209	RNS_82331A_02793	D_s04321_00373
Dsol_CDS_00329	exbD	membrane spanning protein in TonB-ExbB-ExbD complex	exbD	Biopolymer transport protein ExbD	IFB_0099_00372	IFB_0223_00367	GBBC_2040_03858	IPO_2222_03914	IFB_0158_01832	IFB_0221_01811	MK_10_00338	MK_16_00340	PPO_9019_02802	PPO_9134_01570	RNS_512A_00709	RNS_773B_00210	RNS_82331A_02794	D_s04321_00374
Dsol_CDS_00330	scrR	Fructose repressor FruR, LacI family	cra	Catabolite repressor/activator	IFB_0099_00373	IFB_0223_00368	GBBC_2040_03857	IPO_2222_03913	IFB_0158_01831	IFB_0221_01812	MK_10_00339	MK_16_00341	PPO_9019_02803	PPO_9134_01571	RNS_512A_00708	RNS_773B_00211	RNS_82331A_02795	D_s04321_00375
Dsol_CDS_00331		Methyltransferase	rebM	Demethylrebeccamycin-D-glucose O-methyltransferase	IFB_0099_00435	IFB_0223_00430	GBBC_2040_03802	IPO_2222_03851	IFB_0158_01769	IFB_0221_01874	MK_10_00401	MK_16_00403	PPO_9019_02865	PPO_9134_01633	RNS_512A_00656	RNS_773B_00273	RNS_82331A_02857	D_s04321_00437
Dsol_CDS_00332		hypothetical protein		hypothetical protein	IFB_0099_00436	IFB_0223_00431	GBBC_2040_03801	IPO_2222_03850	IFB_0158_01768	IFB_0221_01875	MK_10_00402	MK_16_00404	PPO_9019_02866	PPO_9134_01634	RNS_512A_00655	RNS_773B_00274	RNS_82331A_02858	D_s04321_00438
Dsol_CDS_00333	yjgP	conserved inner membrane protein	lptF	Lipopolysaccharide export system permease protein LptF	IFB_0099_00410	IFB_0223_00405	GBBC_2040_03821	IPO_2222_03876	IFB_0158_01794	IFB_0221_01849	MK_10_00376	MK_16_00378	PPO_9019_02840	PPO_9134_01608	RNS_512A_00671	RNS_773B_00248	RNS_82331A_02832	D_s04321_00412
Dsol_CDS_00334	yjgQ	conserved inner membrane protein	lptG	Lipopolysaccharide export system permease protein LptG	IFB_0099_00411	IFB_0223_00406	GBBC_2040_03820	IPO_2222_03875	IFB_0158_01793	IFB_0221_01850	MK_10_00377	MK_16_00379	PPO_9019_02841	PPO_9134_01609	RNS_512A_00670	RNS_773B_00249	RNS_82331A_02833	D_s04321_00413
Dsol_CDS_00335		Methyl-accepting chemotaxis protein	tsr	Methyl-accepting chemotaxis protein I	IFB_0099_00406	IFB_0223_00401	GBBC_2040_03825	IPO_2222_03880	IFB_0158_01798	IFB_0221_01845	MK_10_00372	MK_16_00374	PPO_9019_02836	PPO_9134_01604	RNS_512A_00675	RNS_773B_00244	RNS_82331A_02828	D_s04321_00408
Dsol_CDS_00336		Homoserine O-acetyltransferase	metX	Homoserine O-acetyltransferase	IFB_0099_00405	IFB_0223_00400	GBBC_2040_03826	IPO_2222_03881	IFB_0158_01799	IFB_0221_01844	MK_10_00371	MK_16_00373	PPO_9019_02835	PPO_9134_01603	RNS_512A_00676	RNS_773B_00243	RNS_82331A_02827	D_s04321_00407
Dsol_CDS_00337	yedL	Histone acetyltransferase HPA2-like acetyltransferase	ysnE	putative N-acetyltransferase YsnE	IFB_0099_00404	IFB_0223_00399	GBBC_2040_03827	IPO_2222_03882	IFB_0158_01800	IFB_0221_01843	MK_10_00370	MK_16_00372	PPO_9019_02834	PPO_9134_01602	RNS_512A_00677	RNS_773B_00242	RNS_82331A_02826	D_s04321_00406
Dsol_CDS_00338	pepA	aminopeptidase A, a cyteinylglycinase	pepA	Cytosol aminopeptidase	IFB_0099_00409	IFB_0223_00404	GBBC_2040_03822	IPO_2222_03877	IFB_0158_01795	IFB_0221_01848	MK_10_00375	MK_16_00377	PPO_9019_02839	PPO_9134_01607	RNS_512A_00672	RNS_773B_00247	RNS_82331A_02831	D_s04321_00411
Dsol_CDS_00339	holC	DNA polymerase III, chi subunit	holC	DNA polymerase III subunit chi	IFB_0099_00408	IFB_0223_00403	GBBC_2040_03823	IPO_2222_03878	IFB_0158_01796	IFB_0221_01847	MK_10_00374	MK_16_00376	PPO_9019_02838	PPO_9134_01606	RNS_512A_00673	RNS_773B_00246	RNS_82331A_02830	D_s04321_00410
Dsol_CDS_00340	valS	valyl-tRNA synthetase	valS	Valine--tRNA ligase	IFB_0099_00407	IFB_0223_00402	GBBC_2040_03824	IPO_2222_03879	IFB_0158_01797	IFB_0221_01846	MK_10_00373	MK_16_00375	PPO_9019_02837	PPO_9134_01605	RNS_512A_00674	RNS_773B_00245	RNS_82331A_02829	D_s04321_00409
Dsol_CDS_00341	argI	Ornithine carbamoyltransferase	argI	Ornithine carbamoyltransferase chain I	IFB_0099_00400	IFB_0223_00395	GBBC_2040_03831	IPO_2222_03886	IFB_0158_01804	IFB_0221_01839	MK_10_00366	MK_16_00368	PPO_9019_02830	PPO_9134_01598	RNS_512A_00681	RNS_773B_00238	RNS_82331A_02822	D_s04321_00402
Dsol_CDS_00342	bglA	6-phospho-beta-glucosidase	bglA	6-phospho-beta-glucosidase BglA	IFB_0099_00399	IFB_0223_00394	GBBC_2040_03832	IPO_2222_03887	IFB_0158_01805	IFB_0221_01838	MK_10_00365	MK_16_00367	PPO_9019_02829	PPO_9134_01597	RNS_512A_00682	RNS_773B_00237	RNS_82331A_02821	D_s04321_00401
Dsol_CDS_00343	yjgK	conserved protein	tabA	Toxin-antitoxin biofilm protein TabA	IFB_0099_00397	IFB_0223_00392	GBBC_2040_03834	IPO_2222_03889	IFB_0158_01807	IFB_0221_01836	MK_10_00363	MK_16_00365	PPO_9019_02827	PPO_9134_01595	RNS_512A_00684	RNS_773B_00235	RNS_82331A_02819	D_s04321_00399
Dsol_CDS_00344		Transcriptional regulator		DNA-binding transcriptional repressor PuuR	IFB_0099_00403	IFB_0223_00398	GBBC_2040_03828	IPO_2222_03883	IFB_0158_01801	IFB_0221_01842	MK_10_00369	MK_16_00371	PPO_9019_02833	PPO_9134_01601	RNS_512A_00678	RNS_773B_00241	RNS_82331A_02825	D_s04321_00405
Dsol_CDS_00345	yjgM	Putative acetyltransferase		Acetyltransferase (GNAT) family protein	IFB_0099_00402	IFB_0223_00397	GBBC_2040_03829	IPO_2222_03884	IFB_0158_01802	IFB_0221_01841	MK_10_00368	MK_16_00370	PPO_9019_02832	PPO_9134_01600	RNS_512A_00679	RNS_773B_00240	RNS_82331A_02824	D_s04321_00404
Dsol_CDS_00346	rraB	ribonuclease E inhibitor protein	rraB	Regulator of ribonuclease activity B	IFB_0099_00401	IFB_0223_00396	GBBC_2040_03830	IPO_2222_03885	IFB_0158_01803	IFB_0221_01840	MK_10_00367	MK_16_00369	PPO_9019_02831	PPO_9134_01599	RNS_512A_00680	RNS_773B_00239	RNS_82331A_02823	D_s04321_00403
Dsol_CDS_00347		ATP-binding component of an ABC transporter	rbsA	Ribose import ATP-binding protein RbsA	IFB_0099_00456	IFB_0223_00451	GBBC_2040_03780	IPO_2222_03829	IFB_0158_01748	IFB_0221_01895	MK_10_00422	MK_16_00424	PPO_9019_02886	PPO_9134_01654	RNS_512A_00628	RNS_773B_00294	RNS_82331A_02878	D_s04321_00458
Dsol_CDS_00348		membrane component of an ABC transporter	rbsC	Ribose transport system permease protein RbsC	IFB_0099_00457	IFB_0223_00452	GBBC_2040_03779	IPO_2222_03828	IFB_0158_01747	IFB_0221_01896	MK_10_00423	MK_16_00425	PPO_9019_02887	PPO_9134_01655	RNS_512A_00627	RNS_773B_00295	RNS_82331A_02879	D_s04321_00459
Dsol_CDS_00349		Glycerol kinase	glpK	Glycerol kinase	IFB_0099_00458	IFB_0223_00453	GBBC_2040_03778	IPO_2222_03827	IFB_0158_01746	IFB_0221_01897	MK_10_00424	MK_16_00426	PPO_9019_02888	PPO_9134_01656	RNS_512A_00626	RNS_773B_00296	RNS_82331A_02880	D_s04321_00460
Dsol_CDS_00350		2,3-butanediol dehydrogenase, S-alcohol forming, (R)-acetoin-specific / Acetoin (diacetyl) reductase	fabG	3-oxoacyl-[acyl-carrier-protein] reductase FabG	IFB_0099_00459	IFB_0223_00454	GBBC_2040_03777	IPO_2222_03826	IFB_0158_01745	IFB_0221_01898	MK_10_00425	MK_16_00427	PPO_9019_02889	PPO_9134_01657	RNS_512A_00625	RNS_773B_00297	RNS_82331A_02881	D_s04321_00461
Dsol_CDS_00351		Type-1Aa cytolytic delta-endotoxin	cyt1Aa	Type-1Aa cytolytic delta-endotoxin	IFB_0099_00460	IFB_0223_00455	GBBC_2040_03776	IPO_2222_03825	IFB_0158_01744	IFB_0221_01899	MK_10_00426	MK_16_00428	PPO_9019_02890	PPO_9134_01658		RNS_773B_00298	RNS_82331A_02882	D_s04321_00462
Dsol_CDS_00352		Type-1Ba cytolytic delta-endotoxin	cyt2Aa1	Type-2Aa cytolytic delta-endotoxin	IFB_0099_00461	IFB_0223_00456	GBBC_2040_03775	IPO_2222_03824	IFB_0158_01743	IFB_0221_01900	MK_10_00427	MK_16_00429	PPO_9019_02891	PPO_9134_01659		RNS_773B_00299	RNS_82331A_02883	D_s04321_00463
Dsol_CDS_00353		Type-2Aa cytolytic delta-endotoxin	cyt2Aa1	Type-2Aa cytolytic delta-endotoxin	IFB_0099_00462	IFB_0223_00457	GBBC_2040_03774	IPO_2222_03823	IFB_0158_01742	IFB_0221_01901	MK_10_00428	MK_16_00430	PPO_9019_02892	PPO_9134_01660		RNS_773B_00300	RNS_82331A_02884	D_s04321_00464
Dsol_CDS_00354		Type-2Aa cytolytic delta-endotoxin	cyt2Aa1	Type-2Aa cytolytic delta-endotoxin	IFB_0099_00463	IFB_0223_00458	GBBC_2040_03773	IPO_2222_03822	IFB_0158_01741	IFB_0221_01902	MK_10_00429	MK_16_00431	PPO_9019_02893	PPO_9134_01661		RNS_773B_00301	RNS_82331A_02885	D_s04321_00465
Dsol_CDS_00355	srlR	Transcriptional repressor of the fructose operon, DeoR family	srlR	Glucitol operon repressor	IFB_0099_00450	IFB_0223_00445	GBBC_2040_03786	IPO_2222_03835	IFB_0158_01754	IFB_0221_01889	MK_10_00416	MK_16_00418	PPO_9019_02880	PPO_9134_01648	RNS_512A_00634	RNS_773B_00288	RNS_82331A_02872	D_s04321_00452
Dsol_CDS_00356		Transketolase, N-terminal section	fas2	Ferredoxin fas2	IFB_0099_00451	IFB_0223_00446	GBBC_2040_03785	IPO_2222_03834	IFB_0158_01753	IFB_0221_01890	MK_10_00417	MK_16_00419	PPO_9019_02881	PPO_9134_01649	RNS_512A_00633	RNS_773B_00289	RNS_82331A_02873	D_s04321_00453
Dsol_CDS_00357		Transketolase, C-terminal section	dxs	1-deoxy-D-xylulose-5-phosphate synthase	IFB_0099_00452	IFB_0223_00447	GBBC_2040_03784	IPO_2222_03833	IFB_0158_01752	IFB_0221_01891	MK_10_00418	MK_16_00420	PPO_9019_02882	PPO_9134_01650	RNS_512A_00632	RNS_773B_00290	RNS_82331A_02874	D_s04321_00454
Dsol_CDS_00358	yohF	oxidoreductase, short-chain dehydrogenase/reductase family	ped; fabG	(S)-1-Phenylethanol dehydrogenase; 3-oxoacyl-[acyl-carrier-protein] reductase FabG	IFB_0099_00453	IFB_0223_00448	GBBC_2040_03783	IPO_2222_03832	IFB_0158_01751	IFB_0221_01892	MK_10_00419	MK_16_00421	PPO_9019_02883	PPO_9134_01651	RNS_512A_00631	RNS_773B_00291	RNS_82331A_02875	D_s04321_00455
Dsol_CDS_00359		periplasmic binding protein of an ABC transporter	rbsB	D-ribose-binding periplasmic protein precursor	IFB_0099_00454	IFB_0223_00449	GBBC_2040_03782	IPO_2222_03831	IFB_0158_01750	IFB_0221_01893	MK_10_00420	MK_16_00422	PPO_9019_02884	PPO_9134_01652	RNS_512A_00630	RNS_773B_00292	RNS_82331A_02876	D_s04321_00456
Dsol_CDS_00360		putative lipoprotein		hypothetical protein	IFB_0099_00455	IFB_0223_00450	GBBC_2040_03781	IPO_2222_03830	IFB_0158_01749	IFB_0221_01894	MK_10_00421	MK_16_00423	PPO_9019_02885	PPO_9134_01653	RNS_512A_00629	RNS_773B_00293	RNS_82331A_02877	D_s04321_00457
Dsol_CDS_00361	argO	arginine transporter	argO	Arginine exporter protein ArgO	IFB_0099_00444	IFB_0223_00439	GBBC_2040_03792	IPO_2222_03841	IFB_0158_01760	IFB_0221_01883	MK_10_00410	MK_16_00412	PPO_9019_02874	PPO_9134_01642	RNS_512A_00640	RNS_773B_00282	RNS_82331A_02866	D_s04321_00446
Dsol_CDS_00362		putative lysine export protein	leuE	Leucine efflux protein	IFB_0099_00443	IFB_0223_00438	GBBC_2040_03793	IPO_2222_03842	IFB_0158_01761	IFB_0221_01882	MK_10_00409	MK_16_00411	PPO_9019_02873	PPO_9134_01641	RNS_512A_00641	RNS_773B_00281	RNS_82331A_02865	D_s04321_00445
Dsol_CDS_00363	yebQ	Putative transport protein	stp	Multidrug resistance protein stp	IFB_0099_00446	IFB_0223_00441	GBBC_2040_03790	IPO_2222_03839	IFB_0158_01758	IFB_0221_01885	MK_10_00412	MK_16_00414	PPO_9019_02876	PPO_9134_01644	RNS_512A_00638	RNS_773B_00284	RNS_82331A_02868	D_s04321_00448
Dsol_CDS_00364		Possible restriction endonuclease		hypothetical protein	IFB_0099_00445	IFB_0223_00440	GBBC_2040_03791	IPO_2222_03840	IFB_0158_01759	IFB_0221_01884	MK_10_00411	MK_16_00413	PPO_9019_02875	PPO_9134_01643	RNS_512A_00639	RNS_773B_00283	RNS_82331A_02867	D_s04321_00447
Dsol_CDS_00365		Histone acetyltransferase HPA2-like acetyltransferase		aminoalkylphosphonic acid N-acetyltransferase	IFB_0099_00448	IFB_0223_00443	GBBC_2040_03788	IPO_2222_03837	IFB_0158_01756	IFB_0221_01887	MK_10_00414	MK_16_00416	PPO_9019_02878	PPO_9134_01646	RNS_512A_00636	RNS_773B_00286	RNS_82331A_02870	D_s04321_00450
Dsol_CDS_00366		Transcriptional regulator, GntR family / AMINOTRANSFERASE CLASS-I	gabR	HTH-type transcriptional regulatory protein GabR	IFB_0099_00447	IFB_0223_00442	GBBC_2040_03789	IPO_2222_03838	IFB_0158_01757	IFB_0221_01886	MK_10_00413	MK_16_00415	PPO_9019_02877	PPO_9134_01645	RNS_512A_00637	RNS_773B_00285	RNS_82331A_02869	D_s04321_00449
Dsol_CDS_00367		hypothetical protein	ahpD	Alkyl hydroperoxide reductase AhpD	IFB_0099_00449	IFB_0223_00444	GBBC_2040_03787	IPO_2222_03836	IFB_0158_01755	IFB_0221_01888	MK_10_00415	MK_16_00417	PPO_9019_02879	PPO_9134_01647	RNS_512A_00635	RNS_773B_00287	RNS_82331A_02871	D_s04321_00451
Dsol_CDS_00368		hypothetical protein		hypothetical protein	IFB_0099_00437	IFB_0223_00432	GBBC_2040_03800	IPO_2222_03849	IFB_0158_01767	IFB_0221_01876	MK_10_00403	MK_16_00405	PPO_9019_02867	PPO_9134_01635	RNS_512A_00654	RNS_773B_00275	RNS_82331A_02859	D_s04321_00439
Dsol_CDS_00369		Transcriptional regulator, AsnC family	lrp	Leucine-responsive regulatory protein	IFB_0099_00440	IFB_0223_00435	GBBC_2040_03797	IPO_2222_03846	IFB_0158_01764	IFB_0221_01879	MK_10_00406	MK_16_00408	PPO_9019_02870	PPO_9134_01638	RNS_512A_00649	RNS_773B_00278	RNS_82331A_02862	D_s04321_00442
Dsol_CDS_00370		hypothetical protein		hypothetical protein	IFB_0099_00439	IFB_0223_00434	GBBC_2040_03798	IPO_2222_03847	IFB_0158_01765	IFB_0221_01878	MK_10_00405	MK_16_00407	PPO_9019_02869	PPO_9134_01637	RNS_512A_00650	RNS_773B_00277	RNS_82331A_02861	D_s04321_00441
Dsol_CDS_00371		hypothetical protein		hypothetical protein	IFB_0099_00442	IFB_0223_00437	GBBC_2040_03795	IPO_2222_03844	IFB_0158_01762	IFB_0221_01881	MK_10_00408	MK_16_00410	PPO_9019_02872	PPO_9134_01640	RNS_512A_00647	RNS_773B_00280	RNS_82331A_02864	D_s04321_00444
Dsol_CDS_00372		ABC-type transporter, periplasmic component	gsiB	Glutathione-binding protein GsiB precursor	IFB_0099_00487	IFB_0223_00482	GBBC_2040_03749	IPO_2222_03798	IFB_0158_01717	IFB_0221_01926		MK_16_00455	PPO_9019_02917	PPO_9134_01685	RNS_512A_00596	RNS_773B_00325	RNS_82331A_02909	D_s04321_00489
Dsol_CDS_00373		hypothetical protein	yagU	Inner membrane protein YagU	IFB_0099_00488	IFB_0223_00483	GBBC_2040_03748	IPO_2222_03797	IFB_0158_01716	IFB_0221_01927	MK_10_00456	MK_16_00456	PPO_9019_02918	PPO_9134_01686	RNS_512A_00593	RNS_773B_00326	RNS_82331A_02910	D_s04321_00490
Dsol_CDS_00374		ABC transporter, permease protein	gsiD	Glutathione transport system permease protein GsiD	IFB_0099_00485	IFB_0223_00480	GBBC_2040_03751	IPO_2222_03800	IFB_0158_01719	IFB_0221_01924	MK_10_00452	MK_16_00453	PPO_9019_02915	PPO_9134_01683	RNS_512A_00598	RNS_773B_00323	RNS_82331A_02907	D_s04321_00487
Dsol_CDS_00375		ABC transporter, permease protein	gsiC	Glutathione transport system permease protein GsiC	IFB_0099_00486	IFB_0223_00481	GBBC_2040_03750	IPO_2222_03799	IFB_0158_01718	IFB_0221_01925	MK_10_00453	MK_16_00454	PPO_9019_02916	PPO_9134_01684	RNS_512A_00597	RNS_773B_00324	RNS_82331A_02908	D_s04321_00488
Dsol_CDS_00376		ABC transporter ATP-binding protein	gsiA	Glutathione import ATP-binding protein GsiA	IFB_0099_00484	IFB_0223_00479	GBBC_2040_03752	IPO_2222_03801	IFB_0158_01720	IFB_0221_01923		MK_16_00452	PPO_9019_02914	PPO_9134_01682	RNS_512A_00599	RNS_773B_00322	RNS_82331A_02906	D_s04321_00486
Dsol_CDS_00377	rhaS	DNA-binding transcriptional activator, L-rhamnose-binding	rhaS	HTH-type transcriptional activator RhaS	IFB_0099_00482	IFB_0223_00477	GBBC_2040_03754	IPO_2222_03803	IFB_0158_01722	IFB_0221_01921	MK_10_00448	MK_16_00450	PPO_9019_02912	PPO_9134_01680	RNS_512A_00604	RNS_773B_00320	RNS_82331A_02904	D_s04321_00484
Dsol_CDS_00378	rhaR	DNA-binding transcriptional activator, L-rhamnose-binding	rhaR	HTH-type transcriptional activator RhaR	IFB_0099_00483	IFB_0223_00478	GBBC_2040_03753	IPO_2222_03802	IFB_0158_01721	IFB_0221_01922	MK_10_00449	MK_16_00451	PPO_9019_02913	PPO_9134_01681	RNS_512A_00603	RNS_773B_00321	RNS_82331A_02905	D_s04321_00485
Dsol_CDS_00379	rhaA	L-rhamnose isomerase	rhaA	L-rhamnose isomerase	IFB_0099_00480	IFB_0223_00475	GBBC_2040_03756	IPO_2222_03805	IFB_0158_01724	IFB_0221_01919	MK_10_00446	MK_16_00448	PPO_9019_02910	PPO_9134_01678	RNS_512A_00606	RNS_773B_00318	RNS_82331A_02902	D_s04321_00482
Dsol_CDS_00380	rhaB	rhamnulokinase	rhaB	Rhamnulokinase	IFB_0099_00481	IFB_0223_00476	GBBC_2040_03755	IPO_2222_03804	IFB_0158_01723	IFB_0221_01920	MK_10_00447	MK_16_00449	PPO_9019_02911	PPO_9134_01679	RNS_512A_00605	RNS_773B_00319	RNS_82331A_02903	D_s04321_00483
Dsol_CDS_00381	rhaD	rhamnulose-1-phosphate aldolase	rhaD	Rhamnulose-1-phosphate aldolase	IFB_0099_00479	IFB_0223_00474	GBBC_2040_03757	IPO_2222_03806	IFB_0158_01725	IFB_0221_01918	MK_10_00445	MK_16_00447	PPO_9019_02909	PPO_9134_01677	RNS_512A_00607	RNS_773B_00317	RNS_82331A_02901	D_s04321_00481
Dsol_CDS_00382		Methyl-accepting chemotaxis protein	tap	Methyl-accepting chemotaxis protein IV	IFB_0099_00477	IFB_0223_00472	GBBC_2040_03759	IPO_2222_03808	IFB_0158_01727	IFB_0221_01916	MK_10_00443	MK_16_00445	PPO_9019_02907	PPO_9134_01675	RNS_512A_00610	RNS_773B_00315	RNS_82331A_02899	D_s04321_00479
Dsol_CDS_00383		Hypothetical transcriptional regulator yiaJ	yiaJ	HTH-type transcriptional regulator YiaJ	IFB_0099_00476	IFB_0223_00471	GBBC_2040_03760	IPO_2222_03809	IFB_0158_01728	IFB_0221_01915	MK_10_00442	MK_16_00444	PPO_9019_02906	PPO_9134_01674	RNS_512A_00611	RNS_773B_00314	RNS_82331A_02898	D_s04321_00478
Dsol_CDS_00384	yedJ	metal-dependent phosphohydrolase		putative hydrolase	IFB_0099_00475	IFB_0223_00470	GBBC_2040_03761	IPO_2222_03810	IFB_0158_01729	IFB_0221_01914	MK_10_00441	MK_16_00443	PPO_9019_02905	PPO_9134_01673	RNS_512A_00612	RNS_773B_00313	RNS_82331A_02897	D_s04321_00477
Dsol_CDS_00385		membrane protein, putative		Major Facilitator Superfamily protein	IFB_0099_00474	IFB_0223_00469	GBBC_2040_03762	IPO_2222_03811	IFB_0158_01730	IFB_0221_01913	MK_10_00440	MK_16_00442	PPO_9019_02904	PPO_9134_01672	RNS_512A_00613	RNS_773B_00312	RNS_82331A_02896	D_s04321_00476
Dsol_CDS_00386		Chorismate mutase I precursor	pheA2	Secreted chorismate mutase precursor	IFB_0099_00473	IFB_0223_00468	GBBC_2040_03763	IPO_2222_03812	IFB_0158_01731	IFB_0221_01912	MK_10_00439	MK_16_00441	PPO_9019_02903	PPO_9134_01671	RNS_512A_00614	RNS_773B_00311	RNS_82331A_02895	D_s04321_00475
Dsol_CDS_00387		Transcriptional regulator, AsnC family	lrp	Leucine-responsive regulatory protein	IFB_0099_00472	IFB_0223_00467	GBBC_2040_03764	IPO_2222_03813	IFB_0158_01732	IFB_0221_01911	MK_10_00438	MK_16_00440	PPO_9019_02902	PPO_9134_01670	RNS_512A_00615	RNS_773B_00310	RNS_82331A_02894	D_s04321_00474
Dsol_CDS_00388		1-aminocyclopropane-1-carboxylate deaminase	acdS	1-aminocyclopropane-1-carboxylate deaminase	IFB_0099_00471	IFB_0223_00466	GBBC_2040_03765	IPO_2222_03814	IFB_0158_01733	IFB_0221_01910	MK_10_00437	MK_16_00439	PPO_9019_02901	PPO_9134_01669	RNS_512A_00616	RNS_773B_00309	RNS_82331A_02893	D_s04321_00473
Dsol_CDS_00389		Regulatory protein, LysR:LysR, substrate-binding protein	cynR	HTH-type transcriptional regulator CynR	IFB_0099_00470	IFB_0223_00465	GBBC_2040_03766	IPO_2222_03815	IFB_0158_01734	IFB_0221_01909	MK_10_00436	MK_16_00438	PPO_9019_02900	PPO_9134_01668	RNS_512A_00617	RNS_773B_00308	RNS_82331A_02892	D_s04321_00472
Dsol_CDS_00390		Acetylornithine deacetylase/Succinyl-diaminopimelate desuccinylase-like deacylase		hypothetical protein	IFB_0099_00469	IFB_0223_00464	GBBC_2040_03767	IPO_2222_03816	IFB_0158_01735	IFB_0221_01908	MK_10_00435	MK_16_00437	PPO_9019_02899	PPO_9134_01667	RNS_512A_00618	RNS_773B_00307	RNS_82331A_02891	D_s04321_00471
Dsol_CDS_00391		ATP-binding protein of ABC transporter	oppF	Oligopeptide transport ATP-binding protein OppF	IFB_0099_00468	IFB_0223_00463	GBBC_2040_03768	IPO_2222_03817	IFB_0158_01736	IFB_0221_01907	MK_10_00434	MK_16_00436	PPO_9019_02898	PPO_9134_01666	RNS_512A_00619	RNS_773B_00306	RNS_82331A_02890	D_s04321_00470
Dsol_CDS_00392		ATP-binding protein of ABC transporter	oppD	Oligopeptide transport ATP-binding protein OppD	IFB_0099_00467	IFB_0223_00462	GBBC_2040_03769	IPO_2222_03818	IFB_0158_01737	IFB_0221_01906	MK_10_00433	MK_16_00435	PPO_9019_02897	PPO_9134_01665	RNS_512A_00620	RNS_773B_00305	RNS_82331A_02889	D_s04321_00469
Dsol_CDS_00393		permease of an ABC transporter	gsiD; ddpC	putative D,D-dipeptide transport system permease protein DdpC; Glutathione transport system permease protein GsiD	IFB_0099_00466	IFB_0223_00461	GBBC_2040_03770	IPO_2222_03819	IFB_0158_01738	IFB_0221_01905	MK_10_00432	MK_16_00434	PPO_9019_02896	PPO_9134_01664	RNS_512A_00621	RNS_773B_00304	RNS_82331A_02888	D_s04321_00468
Dsol_CDS_00394		permease of an ABC transporter	gsiC	Glutathione transport system permease protein GsiC	IFB_0099_00465	IFB_0223_00460	GBBC_2040_03771	IPO_2222_03820	IFB_0158_01739	IFB_0221_01904	MK_10_00431	MK_16_00433	PPO_9019_02895	PPO_9134_01663	RNS_512A_00622	RNS_773B_00303	RNS_82331A_02887	D_s04321_00467
Dsol_CDS_00395		periplasmic binding protein of an ABC transporter	hbpA	Heme-binding protein A precursor	IFB_0099_00464	IFB_0223_00459	GBBC_2040_03772	IPO_2222_03821	IFB_0158_01740	IFB_0221_01903	MK_10_00430	MK_16_00432	PPO_9019_02894	PPO_9134_01662	RNS_512A_00623	RNS_773B_00302	RNS_82331A_02886	D_s04321_00466
Dsol_CDS_00396		ABC transporter, permease protein	feuC	Iron-uptake system permease protein FeuC	IFB_0099_00519	IFB_0223_00513	GBBC_2040_03717	IPO_2222_03766	IFB_0158_01685	IFB_0221_01958	MK_10_00487	MK_16_00487	PPO_9019_02948	PPO_9134_01716	RNS_512A_00563	RNS_773B_00356	RNS_82331A_02941	D_s04321_00521
Dsol_CDS_00397	ahpC	alkyl hydroperoxide reductase, C22 subunit	ahpC	Alkyl hydroperoxide reductase subunit C	IFB_0099_00520	IFB_0223_00514	GBBC_2040_03716	IPO_2222_03765	IFB_0158_01684	IFB_0221_01959	MK_10_00488	MK_16_00488	PPO_9019_02949	PPO_9134_01717	RNS_512A_00562	RNS_773B_00357	RNS_82331A_02942	D_s04321_00522
Dsol_CDS_00398	ahpF	alkyl hydroperoxide reductase, F52a subunit, FAD/NAD(P)-binding	ahpF	Alkyl hydroperoxide reductase subunit F	IFB_0099_00521	IFB_0223_00515	GBBC_2040_03715	IPO_2222_03764	IFB_0158_01683	IFB_0221_01960	MK_10_00489	MK_16_00489	PPO_9019_02950	PPO_9134_01718	RNS_512A_00561	RNS_773B_00358	RNS_82331A_02943	D_s04321_00523
Dsol_CDS_00399		hypothetical protein		hypothetical protein	IFB_0099_00522	IFB_0223_00516	GBBC_2040_03714	IPO_2222_03763	IFB_0158_01682	IFB_0221_01961	MK_10_00490	MK_16_00490	PPO_9019_02951	PPO_9134_01719	RNS_512A_00560	RNS_773B_00359	RNS_82331A_02944	D_s04321_00524
Dsol_CDS_00400		Peptidase M20D, amidohydrolase	yxeP	putative hydrolase YxeP	IFB_0099_00515	IFB_0223_00509	GBBC_2040_03721	IPO_2222_03770	IFB_0158_01689	IFB_0221_01954	MK_10_00483	MK_16_00483	PPO_9019_02944	PPO_9134_01712	RNS_512A_00567	RNS_773B_00352	RNS_82331A_02937	D_s04321_00517
Dsol_CDS_00401		hypothetical protein		hypothetical protein	IFB_0099_00516	IFB_0223_00510	GBBC_2040_03720	IPO_2222_03769	IFB_0158_01688	IFB_0221_01955	MK_10_00484	MK_16_00484	PPO_9019_02945	PPO_9134_01713	RNS_512A_00566	RNS_773B_00353	RNS_82331A_02938	D_s04321_00518
Dsol_CDS_00402		Vitamin B12 ABC transporter, ATPase component BtuD	fhuC	Iron(3+)-hydroxamate import ATP-binding protein FhuC	IFB_0099_00517	IFB_0223_00511	GBBC_2040_03719	IPO_2222_03768	IFB_0158_01687	IFB_0221_01956	MK_10_00485	MK_16_00485	PPO_9019_02946	PPO_9134_01714	RNS_512A_00565	RNS_773B_00354	RNS_82331A_02939	D_s04321_00519
Dsol_CDS_00403		ABC transporter, periplasmic-binding component	btuF; hmuT	Hemin-binding periplasmic protein HmuT precursor; Vitamin B12-binding protein precursor	IFB_0099_00518	IFB_0223_00512	GBBC_2040_03718	IPO_2222_03767	IFB_0158_01686	IFB_0221_01957	MK_10_00486	MK_16_00486	PPO_9019_02947	PPO_9134_01715	RNS_512A_00564	RNS_773B_00355	RNS_82331A_02940	D_s04321_00520
Dsol_CDS_00404		Flagellar protein flhE		Flagellar protein FlhE	IFB_0099_00513	IFB_0223_00507	GBBC_2040_03723	IPO_2222_03772	IFB_0158_01691	IFB_0221_01952	MK_10_00481	MK_16_00481	PPO_9019_02942	PPO_9134_01710	RNS_512A_00569	RNS_773B_00350	RNS_82331A_02935	D_s04321_00515
Dsol_CDS_00405	yjjV	predicted DNase	yjjV	putative deoxyribonuclease YjjV	IFB_0099_00508	IFB_0223_00502	GBBC_2040_03728	IPO_2222_03777	IFB_0158_01696	IFB_0221_01947	MK_10_00476	MK_16_00476	PPO_9019_02937	PPO_9134_01705	RNS_512A_00574	RNS_773B_00345	RNS_82331A_02930	D_s04321_00510
Dsol_CDS_00406		4'-phosphopantetheinyl transferase entD	npt	4'-phosphopantetheinyl transferase Npt	IFB_0099_00509	IFB_0223_00503	GBBC_2040_03727	IPO_2222_03776	IFB_0158_01695	IFB_0221_01948	MK_10_00477	MK_16_00477	PPO_9019_02938	PPO_9134_01706	RNS_512A_00573	RNS_773B_00346	RNS_82331A_02931	D_s04321_00511
Dsol_CDS_00407		Oxidoreductase, short-chain dehydrogenase/reductase family		putative oxidoreductase	IFB_0099_00510	IFB_0223_00504	GBBC_2040_03726	IPO_2222_03775	IFB_0158_01694	IFB_0221_01949	MK_10_00478	MK_16_00478	PPO_9019_02939	PPO_9134_01707	RNS_512A_00572	RNS_773B_00347	RNS_82331A_02932	D_s04321_00512
Dsol_CDS_00408		Methyl-accepting chemotaxis protein III (ribose and galactose chemoreceptor protein)	trg	Methyl-accepting chemotaxis protein III	IFB_0099_00511	IFB_0223_00505	GBBC_2040_03725	IPO_2222_03774	IFB_0158_01693	IFB_0221_01950	MK_10_00479	MK_16_00479	PPO_9019_02940	PPO_9134_01708	RNS_512A_00571	RNS_773B_00348	RNS_82331A_02933	D_s04321_00513
Dsol_CDS_00409	osmY	periplasmic protein	osmY	Osmotically-inducible protein Y precursor	IFB_0099_00505	IFB_0223_00499	GBBC_2040_03731	IPO_2222_03780	IFB_0158_01699	IFB_0221_01944	MK_10_00473	MK_16_00473	PPO_9019_02934	PPO_9134_01702	RNS_512A_00577	RNS_773B_00342	RNS_82331A_02927	D_s04321_00507
Dsol_CDS_00410	prfC	peptide chain release factor RF-3	prfC	Peptide chain release factor 3	IFB_0099_00504	IFB_0223_00498	GBBC_2040_03732	IPO_2222_03781	IFB_0158_01700	IFB_0221_01943	MK_10_00472	MK_16_00472	PPO_9019_02933	PPO_9134_01701	RNS_512A_00578	RNS_773B_00341	RNS_82331A_02926	D_s04321_00506
Dsol_CDS_00411	yjbJ	hypothetical protein		hypothetical protein	IFB_0099_00507	IFB_0223_00501	GBBC_2040_03729	IPO_2222_03778	IFB_0158_01697	IFB_0221_01946	MK_10_00475	MK_16_00475	PPO_9019_02936	PPO_9134_01704	RNS_512A_00575	RNS_773B_00344	RNS_82331A_02929	D_s04321_00509
Dsol_CDS_00412		Putative exported protein		hypothetical protein	IFB_0099_00506	IFB_0223_00500	GBBC_2040_03730	IPO_2222_03779	IFB_0158_01698	IFB_0221_01945	MK_10_00474	MK_16_00474	PPO_9019_02935	PPO_9134_01703	RNS_512A_00576	RNS_773B_00343	RNS_82331A_02928	D_s04321_00508
Dsol_CDS_00413	smp	Protein smp precursor		hypothetical protein	IFB_0099_00500	IFB_0223_00494	GBBC_2040_03736	IPO_2222_03785	IFB_0158_01704	IFB_0221_01939	MK_10_00468	MK_16_00468	PPO_9019_02929	PPO_9134_01697	RNS_512A_00581	RNS_773B_00337	RNS_82331A_02922	D_s04321_00502
Dsol_CDS_00414	serB	Phosphoserine phosphatase	serB	Phosphoserine phosphatase	IFB_0099_00499	IFB_0223_00493	GBBC_2040_03737	IPO_2222_03786	IFB_0158_01705	IFB_0221_01938	MK_10_00467	MK_16_00467	PPO_9019_02928	PPO_9134_01696	RNS_512A_00582	RNS_773B_00336	RNS_82331A_02921	D_s04321_00501
Dsol_CDS_00415	tam	Trans-aconitate 2-methyltransferase	tam	Trans-aconitate 2-methyltransferase	IFB_0099_00501	IFB_0223_00495	GBBC_2040_03735	IPO_2222_03784	IFB_0158_01703	IFB_0221_01940	MK_10_00469	MK_16_00469	PPO_9019_02930	PPO_9134_01698	RNS_512A_00580	RNS_773B_00338	RNS_82331A_02923	D_s04321_00503
Dsol_CDS_00416	ygfA	predicted ligase		putative 5-formyltetrahydrofolate cyclo-ligase	IFB_0099_00496	IFB_0223_00490	GBBC_2040_03740	IPO_2222_03789	IFB_0158_01708	IFB_0221_01935	MK_10_00464	MK_16_00464	PPO_9019_02925	PPO_9134_01693	RNS_512A_00585	RNS_773B_00333	RNS_82331A_02918	D_s04321_00498
Dsol_CDS_00417	zapA	protein that localizes to the cytokinetic ring	zapA	Cell division protein ZapA	IFB_0099_00494	IFB_0223_00488	GBBC_2040_03742	IPO_2222_03791	IFB_0158_01710	IFB_0221_01933	MK_10_00462	MK_16_00462	PPO_9019_02923	PPO_9134_01691	RNS_512A_00587	RNS_773B_00331	RNS_82331A_02916	D_s04321_00496
Dsol_CDS_00418	radA	predicted repair protein		hypothetical protein	IFB_0099_00498	IFB_0223_00492	GBBC_2040_03738	IPO_2222_03787	IFB_0158_01706	IFB_0221_01937	MK_10_00466	MK_16_00466	PPO_9019_02927	PPO_9134_01695	RNS_512A_00583	RNS_773B_00335	RNS_82331A_02920	D_s04321_00500
Dsol_CDS_00419	nadR	NadR transcriptional repressor / ribosylnicotinamide kinase / NMN adenylyltransferase	nadR	Trifunctional NAD biosynthesis/regulator protein NadR	IFB_0099_00497	IFB_0223_00491	GBBC_2040_03739	IPO_2222_03788	IFB_0158_01707	IFB_0221_01936	MK_10_00465	MK_16_00465	PPO_9019_02926	PPO_9134_01694	RNS_512A_00584	RNS_773B_00334	RNS_82331A_02919	D_s04321_00499
Dsol_CDS_00420	ubiH	2-octaprenyl-6-methoxyphenol hydroxylase, FAD/NAD(P)-binding	ubiH	2-octaprenyl-6-methoxyphenol hydroxylase	IFB_0099_00491	IFB_0223_00485	GBBC_2040_03745	IPO_2222_03794	IFB_0158_01713	IFB_0221_01930	MK_10_00459	MK_16_00459	PPO_9019_02920	PPO_9134_01688	RNS_512A_00590	RNS_773B_00328	RNS_82331A_02913	D_s04321_00493
Dsol_CDS_00421	visC	predicted oxidoreductase with FAD/NAD(P)-binding domain	ubiI	2-octaprenylphenol hydroxylase	IFB_0099_00490	IFB_0223_00484	GBBC_2040_03746	IPO_2222_03795	IFB_0158_01714	IFB_0221_01929	MK_10_00458	MK_16_00458	PPO_9019_02919	PPO_9134_01687	RNS_512A_00591	RNS_773B_00327	RNS_82331A_02912	D_s04321_00492
Dsol_CDS_00422	ygfB	predicted protein		hypothetical protein	IFB_0099_00493	IFB_0223_00487	GBBC_2040_03743	IPO_2222_03792	IFB_0158_01711	IFB_0221_01932	MK_10_00461	MK_16_00461	PPO_9019_02922	PPO_9134_01690	RNS_512A_00588	RNS_773B_00330	RNS_82331A_02915	D_s04321_00495
Dsol_CDS_00423	pepP	proline aminopeptidase P II	pepP	Xaa-Pro aminopeptidase	IFB_0099_00492	IFB_0223_00486	GBBC_2040_03744	IPO_2222_03793	IFB_0158_01712	IFB_0221_01931	MK_10_00460	MK_16_00460	PPO_9019_02921	PPO_9134_01689	RNS_512A_00589	RNS_773B_00329	RNS_82331A_02914	D_s04321_00494
Dsol_CDS_00424	dipZ	Cytochrome c-type biogenesis protein DsbD, protein-disulfide reductase	dsbD	Thiol:disulfide interchange protein DsbD precursor	IFB_0099_00566	IFB_0223_00560	GBBC_2040_03675	IPO_2222_03720	IFB_0158_01638	IFB_0221_02005	MK_10_00534	MK_16_00534	PPO_9019_02995	PPO_9134_01763	RNS_512A_00528	RNS_773B_00403	RNS_82331A_02988	D_s04321_00568
Dsol_CDS_00425	cutA	copper binding protein	cutA	Divalent-cation tolerance protein CutA	IFB_0099_00567	IFB_0223_00561	GBBC_2040_03674	IPO_2222_03719	IFB_0158_01637	IFB_0221_02006	MK_10_00535	MK_16_00535	PPO_9019_02996	PPO_9134_01764	RNS_512A_00527	RNS_773B_00404	RNS_82331A_02989	D_s04321_00569
Dsol_CDS_00426		Integrase	intS	Putative prophage CPS-53 integrase	IFB_0099_00563	IFB_0223_00557			IFB_0158_01641	IFB_0221_02002	MK_10_00531	MK_16_00531	PPO_9019_02992	PPO_9134_01760		RNS_773B_00400	RNS_82331A_02985	D_s04321_00565
Dsol_CDS_00427	yjdC	predicted transcriptional regulator	yjdC	HTH-type transcriptional regulator YjdC	IFB_0099_00565	IFB_0223_00559	GBBC_2040_03676	IPO_2222_03721	IFB_0158_01639	IFB_0221_02004	MK_10_00533	MK_16_00533	PPO_9019_02994	PPO_9134_01762	RNS_512A_00529	RNS_773B_00402	RNS_82331A_02987	D_s04321_00567
Dsol_CDS_00428		hypothetical protein		hypothetical protein	IFB_0099_00561	IFB_0223_00555			IFB_0158_01643	IFB_0221_02000	MK_10_00529	MK_16_00529	PPO_9019_02990	PPO_9134_01758		RNS_773B_00398	RNS_82331A_02983	D_s04321_00563
Dsol_CDS_00429		hypothetical protein		hypothetical protein	IFB_0099_00562	IFB_0223_00556	GBBC_2040_03679	IPO_2222_03724	IFB_0158_01642	IFB_0221_02001	MK_10_00530	MK_16_00530	PPO_9019_02991	PPO_9134_01759		RNS_773B_00399	RNS_82331A_02984	D_s04321_00564
Dsol_CDS_00430		CcdA protein	ccdA	Antitoxin CcdA	IFB_0099_00559	IFB_0223_00553	GBBC_2040_03681	IPO_2222_03726	IFB_0158_01645	IFB_0221_01998	MK_10_00527	MK_16_00527	PPO_9019_02988	PPO_9134_01756		RNS_773B_00396	RNS_82331A_02981	D_s04321_00561
Dsol_CDS_00431		MobC-like protein		hypothetical protein	IFB_0099_00560	IFB_0223_00554	GBBC_2040_03680	IPO_2222_03725	IFB_0158_01644	IFB_0221_01999	MK_10_00528	MK_16_00528	PPO_9019_02989	PPO_9134_01757		RNS_773B_00397	RNS_82331A_02982	D_s04321_00562
Dsol_CDS_00432	ubiA	p-hydroxybenzoate octaprenyltransferase	ubiA	4-hydroxybenzoate octaprenyltransferase	IFB_0099_00574	IFB_0223_00568	GBBC_2040_03667	IPO_2222_03712	IFB_0158_01630	IFB_0221_02013	MK_10_00543	MK_16_00543	PPO_9019_03004	PPO_9134_01772	RNS_512A_00520	RNS_773B_00412	RNS_82331A_02997	D_s04321_00577
Dsol_CDS_00433	plsB	glycerol-3-phosphate O-acyltransferase	plsB	Glycerol-3-phosphate acyltransferase	IFB_0099_00575	IFB_0223_00569	GBBC_2040_03666	IPO_2222_03711	IFB_0158_01629	IFB_0221_02014		MK_16_00544	PPO_9019_03005	PPO_9134_01773	RNS_512A_00519	RNS_773B_00413	RNS_82331A_02998	D_s04321_00578
Dsol_CDS_00434	groL	Cpn60 chaperonin GroEL, large subunit of GroESL	groL	60 kDa chaperonin	IFB_0099_00572	IFB_0223_00566	GBBC_2040_03669	IPO_2222_03714	IFB_0158_01632	IFB_0221_02011	MK_10_00541	MK_16_00541	PPO_9019_03002	PPO_9134_01770	RNS_512A_00522	RNS_773B_00410	RNS_82331A_02995	D_s04321_00575
Dsol_CDS_00435	ubiC	chorismate pyruvate lyase	ubiC	Chorismate pyruvate-lyase	IFB_0099_00573	IFB_0223_00567	GBBC_2040_03668	IPO_2222_03713	IFB_0158_01631	IFB_0221_02012	MK_10_00542	MK_16_00542	PPO_9019_03003	PPO_9134_01771	RNS_512A_00521	RNS_773B_00411	RNS_82331A_02996	D_s04321_00576
Dsol_CDS_00436	fxsA	inner membrane protein		phage T7 F exclusion suppressor FxsA	IFB_0099_00570	IFB_0223_00564	GBBC_2040_03671	IPO_2222_03716	IFB_0158_01634	IFB_0221_02009	MK_10_00539	MK_16_00539	PPO_9019_03000	PPO_9134_01768	RNS_512A_00524	RNS_773B_00408	RNS_82331A_02993	D_s04321_00573
Dsol_CDS_00437	groS	Cpn10 chaperonin GroES, small subunit of GroESL	groS	10 kDa chaperonin	IFB_0099_00571	IFB_0223_00565	GBBC_2040_03670	IPO_2222_03715	IFB_0158_01633	IFB_0221_02010	MK_10_00540	MK_16_00540	PPO_9019_03001	PPO_9134_01769	RNS_512A_00523	RNS_773B_00409	RNS_82331A_02994	D_s04321_00574
Dsol_CDS_00438	dcuA	C4-dicarboxylate antiporter	dcuA	Anaerobic C4-dicarboxylate transporter DcuA	IFB_0099_00568	IFB_0223_00562	GBBC_2040_03673	IPO_2222_03718	IFB_0158_01636	IFB_0221_02007	MK_10_00536	MK_16_00536	PPO_9019_02997	PPO_9134_01765	RNS_512A_00526	RNS_773B_00405	RNS_82331A_02990	D_s04321_00570
Dsol_CDS_00439	aspA	Aspartate ammonia-lyase	aspA	Aspartate ammonia-lyase	IFB_0099_00569	IFB_0223_00563	GBBC_2040_03672	IPO_2222_03717	IFB_0158_01635	IFB_0221_02008	MK_10_00537	MK_16_00537	PPO_9019_02998	PPO_9134_01766	RNS_512A_00525	RNS_773B_00406	RNS_82331A_02991	D_s04321_00571
Dsol_CDS_00440	yqjK	conserved protein		hypothetical protein	IFB_0099_00583	IFB_0223_00577	GBBC_2040_03658	IPO_2222_03703	IFB_0158_01621	IFB_0221_02022	MK_10_00553	MK_16_00552	PPO_9019_03013	PPO_9134_01781	RNS_512A_00510	RNS_773B_00421	RNS_82331A_03006	D_s04321_00586
Dsol_CDS_00441	yqjF	predicted quinol oxidase subunit	yqjF	Inner membrane protein YqjF	IFB_0099_00582	IFB_0223_00576	GBBC_2040_03659	IPO_2222_03704	IFB_0158_01622	IFB_0221_02021	MK_10_00552	MK_16_00551	PPO_9019_03012	PPO_9134_01780	RNS_512A_00512	RNS_773B_00420	RNS_82331A_03005	D_s04321_00585
Dsol_CDS_00442	yqjG	Possible glutathione S-transferase	yqjG	Glutathionyl-hydroquinone reductase YqjG	IFB_0099_00581	IFB_0223_00575	GBBC_2040_03660	IPO_2222_03705	IFB_0158_01623	IFB_0221_02020	MK_10_00551	MK_16_00550	PPO_9019_03011	PPO_9134_01779	RNS_512A_00513	RNS_773B_00419	RNS_82331A_03004	D_s04321_00584
Dsol_CDS_00443	yhaJ	predicted DNA-binding transcriptional regulator	allS	HTH-type transcriptional activator AllS	IFB_0099_00580	IFB_0223_00574	GBBC_2040_03661	IPO_2222_03706	IFB_0158_01624	IFB_0221_02019	MK_10_00550	MK_16_00549	PPO_9019_03010	PPO_9134_01778	RNS_512A_00514	RNS_773B_00418	RNS_82331A_03003	D_s04321_00583
Dsol_CDS_00444	yhaK	predicted pirin-related protein	yhaK	Pirin-like protein YhaK	IFB_0099_00579	IFB_0223_00573	GBBC_2040_03662	IPO_2222_03707	IFB_0158_01625	IFB_0221_02018	MK_10_00549	MK_16_00548	PPO_9019_03009	PPO_9134_01777	RNS_512A_00515	RNS_773B_00417	RNS_82331A_03002	D_s04321_00582
Dsol_CDS_00445	zur	Zinc uptake regulation protein ZUR	zur	Zinc uptake regulation protein	IFB_0099_00578	IFB_0223_00572	GBBC_2040_03663	IPO_2222_03708	IFB_0158_01626	IFB_0221_02017	MK_10_00548	MK_16_00547	PPO_9019_03008	PPO_9134_01776	RNS_512A_00516	RNS_773B_00416	RNS_82331A_03001	D_s04321_00581
Dsol_CDS_00446	lexA	DNA-binding transcriptional repressor of SOS regulon	lexA	LexA repressor	IFB_0099_00577	IFB_0223_00571	GBBC_2040_03664	IPO_2222_03709	IFB_0158_01627	IFB_0221_02016	MK_10_00547	MK_16_00546	PPO_9019_03007	PPO_9134_01775	RNS_512A_00517	RNS_773B_00415	RNS_82331A_03000	D_s04321_00580
Dsol_CDS_00447	dgkA	diacylglycerol kinase	dgkA	Diacylglycerol kinase	IFB_0099_00576	IFB_0223_00570	GBBC_2040_03665	IPO_2222_03710	IFB_0158_01628	IFB_0221_02015	MK_10_00546	MK_16_00545	PPO_9019_03006	PPO_9134_01774	RNS_512A_00518	RNS_773B_00414	RNS_82331A_02999	D_s04321_00579
Dsol_CDS_00448	uxaB	altronate oxidoreductase	uxaB	Altronate oxidoreductase	IFB_0099_00591	IFB_0223_00585	GBBC_2040_03650	IPO_2222_03695	IFB_0158_01613	IFB_0221_02030	MK_10_00561	MK_16_00560	PPO_9019_03021	PPO_9134_01789	RNS_512A_00502	RNS_773B_00429	RNS_82331A_03014	D_s04321_00594
Dsol_CDS_00449	exuT	hexuronate transport system	exuT	Hexuronate transporter	IFB_0099_00589	IFB_0223_00583	GBBC_2040_03652	IPO_2222_03697	IFB_0158_01615	IFB_0221_02028	MK_10_00559	MK_16_00558	PPO_9019_03019	PPO_9134_01787	RNS_512A_00504	RNS_773B_00427	RNS_82331A_03012	D_s04321_00592
Dsol_CDS_00450	exuR	DNA-binding transcriptional regulatory protein ExuR	lldR	Putative L-lactate dehydrogenase operon regulatory protein	IFB_0099_00588	IFB_0223_00582	GBBC_2040_03653	IPO_2222_03698	IFB_0158_01616	IFB_0221_02027	MK_10_00558	MK_16_00557	PPO_9019_03018	PPO_9134_01786	RNS_512A_00505	RNS_773B_00426	RNS_82331A_03011	D_s04321_00591
Dsol_CDS_00451	yqjA	conserved inner membrane protein	yqjA	Inner membrane protein YqjA	IFB_0099_00587	IFB_0223_00581	GBBC_2040_03654	IPO_2222_03699	IFB_0158_01617	IFB_0221_02026	MK_10_00557	MK_16_00556	PPO_9019_03017	PPO_9134_01785	RNS_512A_00506	RNS_773B_00425	RNS_82331A_03010	D_s04321_00590
Dsol_CDS_00452	yqjB	Putative membrane protein precursor	mzrA	Modulator protein MzrA	IFB_0099_00586	IFB_0223_00580	GBBC_2040_03655	IPO_2222_03700	IFB_0158_01618	IFB_0221_02025	MK_10_00556	MK_16_00555	PPO_9019_03016	PPO_9134_01784	RNS_512A_00507	RNS_773B_00424	RNS_82331A_03009	D_s04321_00589
Dsol_CDS_00453	yqjD	conserved protein		hypothetical protein	IFB_0099_00585	IFB_0223_00579	GBBC_2040_03656	IPO_2222_03701	IFB_0158_01619	IFB_0221_02024	MK_10_00555	MK_16_00554	PPO_9019_03015	PPO_9134_01783	RNS_512A_00508	RNS_773B_00423	RNS_82331A_03008	D_s04321_00588
Dsol_CDS_00454	yqjE	conserved inner membrane protein	yqjE	Inner membrane protein YqjE	IFB_0099_00584	IFB_0223_00578	GBBC_2040_03657	IPO_2222_03702	IFB_0158_01620	IFB_0221_02023	MK_10_00554	MK_16_00553	PPO_9019_03014	PPO_9134_01782	RNS_512A_00509	RNS_773B_00422	RNS_82331A_03007	D_s04321_00587
Dsol_CDS_00455	zntA	zinc, cobalt and lead efflux system	cadA	putative cadmium-transporting ATPase	IFB_0099_00530	IFB_0223_00524	GBBC_2040_03706	IPO_2222_03755	IFB_0158_01674	IFB_0221_01969	MK_10_00498	MK_16_00498	PPO_9019_02959	PPO_9134_01727	RNS_512A_00552	RNS_773B_00367	RNS_82331A_02952	D_s04321_00532
Dsol_CDS_00456	zntR	Regulatory protein, MerR	merR1	Mercuric resistance operon regulatory protein	IFB_0099_00531	IFB_0223_00525	GBBC_2040_03705	IPO_2222_03754	IFB_0158_01673	IFB_0221_01970	MK_10_00499	MK_16_00499	PPO_9019_02960	PPO_9134_01728	RNS_512A_00551	RNS_773B_00368	RNS_82331A_02953	D_s04321_00533
Dsol_CDS_00457	lfeR	LacI family transcriptional repressor	gntR	HTH-type transcriptional regulator GntR	IFB_0099_00532	IFB_0223_00526	GBBC_2040_03704	IPO_2222_03753	IFB_0158_01672	IFB_0221_01971	MK_10_00500	MK_16_00500	PPO_9019_02961	PPO_9134_01729	RNS_512A_00550	RNS_773B_00369	RNS_82331A_02954	D_s04321_00534
Dsol_CDS_00458	lfeW	mandelate racemase/muconate lactonizing enzyme family protein	mdlA	Mandelate racemase	IFB_0099_00533	IFB_0223_00527	GBBC_2040_03703	IPO_2222_03752	IFB_0158_01671	IFB_0221_01972	MK_10_00501	MK_16_00501	PPO_9019_02962	PPO_9134_01730	RNS_512A_00549	RNS_773B_00370	RNS_82331A_02955	D_s04321_00535
Dsol_CDS_00459	wbbJ	Chloramphenicol acetyltransferase	cat	Chloramphenicol acetyltransferase	IFB_0099_00523	IFB_0223_00517	GBBC_2040_03713	IPO_2222_03762	IFB_0158_01681	IFB_0221_01962	MK_10_00491	MK_16_00491	PPO_9019_02952	PPO_9134_01720	RNS_512A_00559	RNS_773B_00360	RNS_82331A_02945	D_s04321_00525
Dsol_CDS_00460	yedX	Transthyretin-like protein precursor	hiuH	5-hydroxyisourate hydrolase precursor	IFB_0099_00524	IFB_0223_00518	GBBC_2040_03712	IPO_2222_03761	IFB_0158_01680	IFB_0221_01963	MK_10_00492	MK_16_00492	PPO_9019_02953	PPO_9134_01721	RNS_512A_00558	RNS_773B_00361	RNS_82331A_02946	D_s04321_00526
Dsol_CDS_00461		Uricase	uao	Uric acid degradation bifunctional protein	IFB_0099_00525	IFB_0223_00519	GBBC_2040_03711	IPO_2222_03760	IFB_0158_01679	IFB_0221_01964	MK_10_00493	MK_16_00493	PPO_9019_02954	PPO_9134_01722	RNS_512A_00557	RNS_773B_00362	RNS_82331A_02947	D_s04321_00527
Dsol_CDS_00462		hypothetical protein		hypothetical protein	IFB_0099_00538	IFB_0223_00532	GBBC_2040_03698	IPO_2222_03747	IFB_0158_01666	IFB_0221_01977	MK_10_00506	MK_16_00506	PPO_9019_02967	PPO_9134_01735	RNS_512A_00544	RNS_773B_00375	RNS_82331A_02960	D_s04321_00540
Dsol_CDS_00463		hypothetical protein		hypothetical protein	IFB_0099_00539	IFB_0223_00533	GBBC_2040_03697	IPO_2222_03746	IFB_0158_01665	IFB_0221_01978	MK_10_00507	MK_16_00507	PPO_9019_02968	PPO_9134_01736	RNS_512A_00543	RNS_773B_00376	RNS_82331A_02961	D_s04321_00541
Dsol_CDS_00464		Putative glycosyltransferase protein		N-glycosyltransferase	IFB_0099_00540	IFB_0223_00534	GBBC_2040_03696	IPO_2222_03745	IFB_0158_01664	IFB_0221_01979	MK_10_00508	MK_16_00508	PPO_9019_02969	PPO_9134_01737	RNS_512A_00542	RNS_773B_00377	RNS_82331A_02962	D_s04321_00542
Dsol_CDS_00465		Putative glycosyltransferase protein	glgA	Capsular glucan synthase	IFB_0099_00541	IFB_0223_00535	GBBC_2040_03695	IPO_2222_03744	IFB_0158_01663	IFB_0221_01980	MK_10_00509	MK_16_00509	PPO_9019_02970	PPO_9134_01738	RNS_512A_00541	RNS_773B_00378	RNS_82331A_02963	D_s04321_00543
Dsol_CDS_00466	wcaJ	predicted UDP-glucose lipid carrier transferase	wcaJ	UDP-glucose:undecaprenyl-phosphate glucose-1-phosphate transferase	IFB_0099_00534	IFB_0223_00528	GBBC_2040_03702	IPO_2222_03751	IFB_0158_01670	IFB_0221_01973	MK_10_00502	MK_16_00502	PPO_9019_02963	PPO_9134_01731	RNS_512A_00548	RNS_773B_00371	RNS_82331A_02956	D_s04321_00536
Dsol_CDS_00467		Capsular polysaccharide synthesis enzyme cpsB		hypothetical protein	IFB_0099_00535	IFB_0223_00529	GBBC_2040_03701	IPO_2222_03750	IFB_0158_01669	IFB_0221_01974	MK_10_00503	MK_16_00503	PPO_9019_02964	PPO_9134_01732	RNS_512A_00547	RNS_773B_00372	RNS_82331A_02957	D_s04321_00537
Dsol_CDS_00468		Capsular polysaccharide synthesis enzyme cpsC, polysaccharide export		Polysaccharide biosynthesis/export protein	IFB_0099_00536	IFB_0223_00530	GBBC_2040_03700	IPO_2222_03749	IFB_0158_01668	IFB_0221_01975	MK_10_00504	MK_16_00504	PPO_9019_02965	PPO_9134_01733	RNS_512A_00546	RNS_773B_00373	RNS_82331A_02958	D_s04321_00538
Dsol_CDS_00469		Capsular polysaccharide synthesis enzyme cpsD, exopolysaccharide synthesis	wzc	Tyrosine-protein kinase wzc	IFB_0099_00537	IFB_0223_00531	GBBC_2040_03699	IPO_2222_03748	IFB_0158_01667	IFB_0221_01976	MK_10_00505	MK_16_00505	PPO_9019_02966	PPO_9134_01734	RNS_512A_00545	RNS_773B_00374	RNS_82331A_02959	D_s04321_00539
Dsol_CDS_00470		Putative helix-turn-helix protein, copG family		hypothetical protein	IFB_0099_00546	IFB_0223_00540	GBBC_2040_03690	IPO_2222_03739	IFB_0158_01658	IFB_0221_01985	MK_10_00514	MK_16_00514	PPO_9019_02975	PPO_9134_01743		RNS_773B_00383	RNS_82331A_02968	D_s04321_00548
Dsol_CDS_00471		hypothetical protein		hypothetical protein	IFB_0099_00543	IFB_0223_00537	GBBC_2040_03693	IPO_2222_03742	IFB_0158_01661	IFB_0221_01982	MK_10_00511	MK_16_00511	PPO_9019_02972	PPO_9134_01740	RNS_512A_00539	RNS_773B_00380	RNS_82331A_02965	D_s04321_00545
Dsol_CDS_00472		Alpha-D-GlcNAc alpha-1,2-L-rhamnosyltransferase	glgA	Capsular glucan synthase	IFB_0099_00542	IFB_0223_00536	GBBC_2040_03694	IPO_2222_03743	IFB_0158_01662	IFB_0221_01981	MK_10_00510	MK_16_00510	PPO_9019_02971	PPO_9134_01739	RNS_512A_00540	RNS_773B_00379	RNS_82331A_02964	D_s04321_00544
Dsol_CDS_00473	wcaB	Colanic acid biosynthesis acetyltransferase wcaB	cysE	Serine acetyltransferase	IFB_0099_00545	IFB_0223_00539	GBBC_2040_03691	IPO_2222_03740	IFB_0158_01659	IFB_0221_01984	MK_10_00513	MK_16_00513	PPO_9019_02974	PPO_9134_01742	RNS_512A_00537	RNS_773B_00382	RNS_82331A_02967	D_s04321_00547
Dsol_CDS_00474		hypothetical protein		hypothetical protein	IFB_0099_00544	IFB_0223_00538	GBBC_2040_03692	IPO_2222_03741	IFB_0158_01660	IFB_0221_01983	MK_10_00512	MK_16_00512	PPO_9019_02973	PPO_9134_01741	RNS_512A_00538	RNS_773B_00381	RNS_82331A_02966	D_s04321_00546
Dsol_CDS_00475		GCN5-related N-acetyltransferase; Histone acetyltransferase HPA2-like acetyltransferase		hypothetical protein	IFB_0099_00554	IFB_0223_00548	GBBC_2040_03683	IPO_2222_03731	IFB_0158_01650	IFB_0221_01993	MK_10_00522	MK_16_00522	PPO_9019_02983	PPO_9134_01751		RNS_773B_00391	RNS_82331A_02976	D_s04321_00556
Dsol_CDS_00476		Cytotoxic protein ccdB	ccdB	Toxin CcdB	IFB_0099_00558	IFB_0223_00552	GBBC_2040_03682	IPO_2222_03727	IFB_0158_01646	IFB_0221_01997	MK_10_00526	MK_16_00526	PPO_9019_02987	PPO_9134_01755		RNS_773B_00395	RNS_82331A_02980	D_s04321_00560
Dsol_CDS_00477		Putative helix-turn-helix protein, copG family		hypothetical protein	IFB_0099_00553	IFB_0223_00547	GBBC_2040_03684	IPO_2222_03732	IFB_0158_01651	IFB_0221_01992	MK_10_00521	MK_16_00521	PPO_9019_02982	PPO_9134_01750		RNS_773B_00390	RNS_82331A_02975	D_s04321_00555
Dsol_CDS_00478	obgE	GTPase involved in cell partioning and DNA repair	obg	GTPase Obg	IFB_0099_00631	IFB_0223_00626	GBBC_2040_03609	IPO_2222_03653	IFB_0158_01574	IFB_0221_02070	MK_10_00601	MK_16_00601	PPO_9019_03060	PPO_9134_01829	RNS_512A_01600	RNS_773B_00468	RNS_82331A_03054	D_s04321_00635
Dsol_CDS_00479	dacB	D-alanyl-D-alanine carboxypeptidase	dacB	D-alanyl-D-alanine carboxypeptidase DacB precursor	IFB_0099_00632	IFB_0223_00627	GBBC_2040_03608	IPO_2222_03652	IFB_0158_01573	IFB_0221_02071	MK_10_00602	MK_16_00602	PPO_9019_03061	PPO_9134_01830	RNS_512A_01601	RNS_773B_00469	RNS_82331A_03055	D_s04321_00636
Dsol_CDS_00480	rpmA	50S ribosomal subunit protein L27	rpmA	50S ribosomal protein L27	IFB_0099_00629	IFB_0223_00624	GBBC_2040_03611	IPO_2222_03655	IFB_0158_01576	IFB_0221_02068	MK_10_00599	MK_16_00599	PPO_9019_03058	PPO_9134_01827	RNS_512A_01598	RNS_773B_00466	RNS_82331A_03052	D_s04321_00633
Dsol_CDS_00481	yhbE	Putative membrane protein	yhbE	putative inner membrane transporter YhbE	IFB_0099_00630	IFB_0223_00625	GBBC_2040_03610	IPO_2222_03654	IFB_0158_01575	IFB_0221_02069	MK_10_00600	MK_16_00600	PPO_9019_03059	PPO_9134_01828	RNS_512A_01599	RNS_773B_00467	RNS_82331A_03053	D_s04321_00634
Dsol_CDS_00482	rrmJ	Cell division protein ftsJ / Ribosomal RNA large subunit methyltransferase J	rlmE	Ribosomal RNA large subunit methyltransferase E	IFB_0099_00636	IFB_0223_00631	GBBC_2040_03604	IPO_2222_03648	IFB_0158_01569	IFB_0221_02075	MK_10_00606	MK_16_00606	PPO_9019_03065	PPO_9134_01834	RNS_512A_01605	RNS_773B_00473	RNS_82331A_03059	D_s04321_00640
Dsol_CDS_00483	ftsH	subunit of integral membrane ATP-dependent zinc metallopeptidase	ftsH	ATP-dependent zinc metalloprotease FtsH	IFB_0099_00637	IFB_0223_00632	GBBC_2040_03603	IPO_2222_03647	IFB_0158_01568	IFB_0221_02076	MK_10_00607	MK_16_00607	PPO_9019_03066	PPO_9134_01835	RNS_512A_01606	RNS_773B_00474	RNS_82331A_03060	D_s04321_00641
Dsol_CDS_00484	greA	transcription elongation factor	greA	Transcription elongation factor GreA	IFB_0099_00634	IFB_0223_00629	GBBC_2040_03606	IPO_2222_03650	IFB_0158_01571	IFB_0221_02073	MK_10_00604	MK_16_00604	PPO_9019_03063	PPO_9134_01832	RNS_512A_01603	RNS_773B_00471	RNS_82331A_03057	D_s04321_00638
Dsol_CDS_00485	yhbY	predicted RNA-binding protein	yhbY	RNA-binding protein YhbY	IFB_0099_00635	IFB_0223_00630	GBBC_2040_03605	IPO_2222_03649	IFB_0158_01570	IFB_0221_02074	MK_10_00605	MK_16_00605	PPO_9019_03064	PPO_9134_01833	RNS_512A_01604	RNS_773B_00472	RNS_82331A_03058	D_s04321_00639
Dsol_CDS_00486	secG	preprotein translocase membrane subunit	secG	Protein-export membrane protein SecG	IFB_0099_00640	IFB_0223_00635	GBBC_2040_03600	IPO_2222_03644	IFB_0158_01565	IFB_0221_02079	MK_10_00610	MK_16_00610	PPO_9019_03069	PPO_9134_01838	RNS_512A_01609	RNS_773B_00477	RNS_82331A_03063	D_s04321_00644
Dsol_CDS_00487	yhbC	conserved protein	rimP	Ribosome maturation factor RimP	IFB_0099_00644	IFB_0223_00639	GBBC_2040_03596	IPO_2222_03640	IFB_0158_04166	IFB_0221_04125	MK_10_00614	MK_16_00614	PPO_9019_03073	PPO_9134_01842	RNS_512A_01613	RNS_773B_00481	RNS_82331A_03067	D_s04321_00648
Dsol_CDS_00488	folP	7,8-dihydropteroate synthase	folP	Dihydropteroate synthase	IFB_0099_00638	IFB_0223_00633	GBBC_2040_03602	IPO_2222_03646	IFB_0158_01567	IFB_0221_02077	MK_10_00608	MK_16_00608	PPO_9019_03067	PPO_9134_01836	RNS_512A_01607	RNS_773B_00475	RNS_82331A_03061	D_s04321_00642
Dsol_CDS_00489	glmM	Phosphomannomutase / Phosphoglucosamine mutase	glmM	Phosphoglucosamine mutase	IFB_0099_00639	IFB_0223_00634	GBBC_2040_03601	IPO_2222_03645	IFB_0158_01566	IFB_0221_02078	MK_10_00609	MK_16_00609	PPO_9019_03068	PPO_9134_01837	RNS_512A_01608	RNS_773B_00476	RNS_82331A_03062	D_s04321_00643
Dsol_CDS_00490	rbfA	30s ribosome binding factor	rbfA	Ribosome-binding factor A	IFB_0099_00647	IFB_0223_00642	GBBC_2040_03593	IPO_2222_03637	IFB_0158_04169	IFB_0221_04128	MK_10_00617	MK_16_00617	PPO_9019_03076	PPO_9134_01845	RNS_512A_01616	RNS_773B_00484	RNS_82331A_03070	D_s04321_00651
Dsol_CDS_00491	truB	tRNA U55 pseudouridine synthase	truB	tRNA pseudouridine synthase B	IFB_0099_00648	IFB_0223_00643	GBBC_2040_03592	IPO_2222_03636	IFB_0158_04170	IFB_0221_04129	MK_10_00618	MK_16_00618	PPO_9019_03077	PPO_9134_01846	RNS_512A_01617	RNS_773B_00485	RNS_82331A_03071	D_s04321_00652
Dsol_CDS_00492	nusA	transcription termination/antitermination L factor		hypothetical protein	IFB_0099_00645	IFB_0223_00640	GBBC_2040_03595	IPO_2222_03639	IFB_0158_04167	IFB_0221_04126	MK_10_00615	MK_16_00615	PPO_9019_03074	PPO_9134_01843	RNS_512A_01614	RNS_773B_00482	RNS_82331A_03068	D_s04321_00649
Dsol_CDS_00493	infB	translation initiation factor IF2	infB	Translation initiation factor IF-2	IFB_0099_00646	IFB_0223_00641	GBBC_2040_03594	IPO_2222_03638	IFB_0158_04168	IFB_0221_04127	MK_10_00616	MK_16_00616	PPO_9019_03075	PPO_9134_01844	RNS_512A_01615	RNS_773B_00483	RNS_82331A_03069	D_s04321_00650
Dsol_CDS_00494	deaD	ATP-dependent RNA helicase	deaD	ATP-dependent RNA helicase DeaD	IFB_0099_00654	IFB_0223_00649	GBBC_2040_03586	IPO_2222_03630	IFB_0158_04176	IFB_0221_04135	MK_10_00624	MK_16_00624	PPO_9019_03083	PPO_9134_01852	RNS_512A_01623	RNS_773B_00491	RNS_82331A_03077	D_s04321_00658
Dsol_CDS_00495	nlpI	lipoprotein	nlpI	Lipoprotein NlpI precursor	IFB_0099_00653	IFB_0223_00648	GBBC_2040_03587	IPO_2222_03631	IFB_0158_04175	IFB_0221_04134	MK_10_00623	MK_16_00623	PPO_9019_03082	PPO_9134_01851	RNS_512A_01622	RNS_773B_00490	RNS_82331A_03076	D_s04321_00657
Dsol_CDS_00496	pnp	polynucleotide phosphorylase/polyadenylase	pnp	Polyribonucleotide nucleotidyltransferase	IFB_0099_00652	IFB_0223_00647	GBBC_2040_03588	IPO_2222_03632	IFB_0158_04174	IFB_0221_04133	MK_10_00622	MK_16_00622	PPO_9019_03081	PPO_9134_01850	RNS_512A_01621	RNS_773B_00489	RNS_82331A_03075	D_s04321_00656
Dsol_CDS_00497	rpsO	30S ribosomal subunit protein S15	rpsO	30S ribosomal protein S15	IFB_0099_00650	IFB_0223_00645	GBBC_2040_03590	IPO_2222_03634	IFB_0158_04172	IFB_0221_04131	MK_10_00620	MK_16_00620	PPO_9019_03079	PPO_9134_01848	RNS_512A_01619	RNS_773B_00487	RNS_82331A_03073	D_s04321_00654
Dsol_CDS_00498	yhbT	predicted lipid carrier protein		SCP-2 sterol transfer family protein	IFB_0099_00658	IFB_0223_00653	GBBC_2040_03582	IPO_2222_03626	IFB_0158_04180	IFB_0221_04139	MK_10_00628	MK_16_00628	PPO_9019_03087	PPO_9134_01856	RNS_512A_01627	RNS_773B_00495	RNS_82331A_03081	D_s04321_00662
Dsol_CDS_00499	yhbU	predicted peptidase (collagenase-like)	yhbU	putative protease YhbU precursor	IFB_0099_00657	IFB_0223_00652	GBBC_2040_03583	IPO_2222_03627	IFB_0158_04179	IFB_0221_04138	MK_10_00627	MK_16_00627	PPO_9019_03086	PPO_9134_01855	RNS_512A_01626	RNS_773B_00494	RNS_82331A_03080	D_s04321_00661
Dsol_CDS_00500	yhbV	predicted protease		Peptidase family U32	IFB_0099_00656	IFB_0223_00651	GBBC_2040_03584	IPO_2222_03628	IFB_0158_04178	IFB_0221_04137	MK_10_00626	MK_16_00626	PPO_9019_03085	PPO_9134_01854	RNS_512A_01625	RNS_773B_00493	RNS_82331A_03079	D_s04321_00660
Dsol_CDS_00501	yhbW	hypothetical protein	limB	Limonene 1,2-monooxygenase	IFB_0099_00655	IFB_0223_00650	GBBC_2040_03585	IPO_2222_03629	IFB_0158_04177	IFB_0221_04136	MK_10_00625	MK_16_00625	PPO_9019_03084	PPO_9134_01853	RNS_512A_01624	RNS_773B_00492	RNS_82331A_03078	D_s04321_00659
Dsol_CDS_00502	deoA	Thymidine phosphorylase	deoA	Thymidine phosphorylase	IFB_0099_00662	IFB_0223_00657	GBBC_2040_03578	IPO_2222_03622	IFB_0158_04184	IFB_0221_04143	MK_10_00632	MK_16_00632	PPO_9019_03091	PPO_9134_01860	RNS_512A_01631	RNS_773B_00499	RNS_82331A_03085	D_s04321_00666
Dsol_CDS_00503	deoC	2-deoxyribose-5-phosphate aldolase, NAD(P)-linked	deoC	Deoxyribose-phosphate aldolase	IFB_0099_00661	IFB_0223_00656	GBBC_2040_03579	IPO_2222_03623	IFB_0158_04183	IFB_0221_04142	MK_10_00631	MK_16_00631	PPO_9019_03090	PPO_9134_01859	RNS_512A_01630	RNS_773B_00498	RNS_82331A_03084	D_s04321_00665
Dsol_CDS_00504	yhbQ	predicted endonuclease		GIY-YIG nuclease superfamily protein	IFB_0099_00660	IFB_0223_00655	GBBC_2040_03580	IPO_2222_03624	IFB_0158_04182	IFB_0221_04141	MK_10_00630	MK_16_00630	PPO_9019_03089	PPO_9134_01858	RNS_512A_01629	RNS_773B_00497	RNS_82331A_03083	D_s04321_00664
Dsol_CDS_00505	yhbS	predicted acyltransferase with acyl-CoA N-acyltransferase domain		hypothetical protein	IFB_0099_00659	IFB_0223_00654	GBBC_2040_03581	IPO_2222_03625	IFB_0158_04181	IFB_0221_04140	MK_10_00629	MK_16_00629	PPO_9019_03088	PPO_9134_01857	RNS_512A_01628	RNS_773B_00496	RNS_82331A_03082	D_s04321_00663
Dsol_CDS_00506	deoD	purine-nucleoside phosphorylase	deoD	Purine nucleoside phosphorylase DeoD-type	IFB_0099_00664	IFB_0223_00659	GBBC_2040_03576	IPO_2222_03620	IFB_0158_04186	IFB_0221_04145	MK_10_00634	MK_16_00634	PPO_9019_03093	PPO_9134_01862	RNS_512A_01633	RNS_773B_00501	RNS_82331A_03087	D_s04321_00668
Dsol_CDS_00507	deoB	phosphopentomutase	deoB	Phosphopentomutase	IFB_0099_00663	IFB_0223_00658	GBBC_2040_03577	IPO_2222_03621	IFB_0158_04185	IFB_0221_04144	MK_10_00633	MK_16_00633	PPO_9019_03092	PPO_9134_01861	RNS_512A_01632	RNS_773B_00500	RNS_82331A_03086	D_s04321_00667
Dsol_CDS_00508	uxaA	altronate hydrolase	uxaA	Altronate dehydratase	IFB_0099_00592	IFB_0223_00586	GBBC_2040_03649	IPO_2222_03694	IFB_0158_01612	IFB_0221_02031	MK_10_00562	MK_16_00561	PPO_9019_03022	PPO_9134_01790	RNS_512A_00501	RNS_773B_00430	RNS_82331A_03015	D_s04321_00595
Dsol_CDS_00509	ygjV	hypothetical protein	ygjV	Inner membrane protein YgjV	IFB_0099_00593	IFB_0223_00587	GBBC_2040_03648	IPO_2222_03693	IFB_0158_01611	IFB_0221_02032	MK_10_00563	MK_16_00562	PPO_9019_03023	PPO_9134_01791	RNS_512A_00500	RNS_773B_00431	RNS_82331A_03016	D_s04321_00596
Dsol_CDS_00510	ygjT	Alx protein	alx	Inner membrane protein alx	IFB_0099_00594	IFB_0223_00588	GBBC_2040_03647	IPO_2222_03692	IFB_0158_01610	IFB_0221_02033	MK_10_00564	MK_16_00563	PPO_9019_03024	PPO_9134_01792	RNS_512A_00499	RNS_773B_00432	RNS_82331A_03017	D_s04321_00597
Dsol_CDS_00511	rlmG	predicted methyltransferase small domain	rlmG	Ribosomal RNA large subunit methyltransferase G	IFB_0099_00596	IFB_0223_00590	GBBC_2040_03645	IPO_2222_03690	IFB_0158_01608	IFB_0221_02035	MK_10_00566	MK_16_00565	PPO_9019_03026	PPO_9134_01794	RNS_512A_00497	RNS_773B_00434	RNS_82331A_03019	D_s04321_00599
Dsol_CDS_00512		hypothetical protein		hypothetical protein	IFB_0099_00597	IFB_0223_00591	GBBC_2040_03644	IPO_2222_03689	IFB_0158_01607	IFB_0221_02036	MK_10_00567	MK_16_00566	PPO_9019_03027	PPO_9134_01795	RNS_512A_00496	RNS_773B_00435	RNS_82331A_03020	D_s04321_00600
Dsol_CDS_00513		pectate lyase	pnl	Pectin lyase	IFB_0099_00598	IFB_0223_00592	GBBC_2040_03643	IPO_2222_03688	IFB_0158_01606	IFB_0221_02037	MK_10_00568	MK_16_00567	PPO_9019_03028	PPO_9134_01796	RNS_512A_00495	RNS_773B_00436	RNS_82331A_03021	D_s04321_00601
Dsol_CDS_00514	uhpA	DNA-binding response regulator in two-component regulatory system wtih UhpB	uhpA	Transcriptional regulatory protein UhpA	IFB_0099_00599	IFB_0223_00593	GBBC_2040_03642	IPO_2222_03687	IFB_0158_01605	IFB_0221_02038	MK_10_00569	MK_16_00568	PPO_9019_03029	PPO_9134_01797	RNS_512A_00494	RNS_773B_00437	RNS_82331A_03022	D_s04321_00602
Dsol_CDS_00515	uhpB	Sensor protein uhpB	nreB	Oxygen sensor histidine kinase NreB	IFB_0099_00600	IFB_0223_00594	GBBC_2040_03641	IPO_2222_03686	IFB_0158_01604	IFB_0221_02039	MK_10_00570	MK_16_00569	PPO_9019_03030	PPO_9134_01798	RNS_512A_00493	RNS_773B_00438	RNS_82331A_03023	D_s04321_00603
Dsol_CDS_00516	uhpC	membrane protein regulates uhpT expression	uhpC	Regulatory protein UhpC	IFB_0099_00601	IFB_0223_00595	GBBC_2040_03640	IPO_2222_03685	IFB_0158_01603	IFB_0221_02040	MK_10_00571	MK_16_00570	PPO_9019_03031	PPO_9134_01799	RNS_512A_00492	RNS_773B_00439	RNS_82331A_03024	D_s04321_00604
Dsol_CDS_00517	uhpT	Hexose phosphate transport protein	uhpT	Hexose phosphate transport protein	IFB_0099_00602	IFB_0223_00596	GBBC_2040_03639	IPO_2222_03684	IFB_0158_01602	IFB_0221_02041	MK_10_00572	MK_16_00571	PPO_9019_03032	PPO_9134_01800	RNS_512A_00491	RNS_773B_00440	RNS_82331A_03025	D_s04321_00605
Dsol_CDS_00518	spy	putative periplasmic spheroblast formation protein	spy	Spheroplast protein Y precursor	IFB_0099_00603	IFB_0223_00597	GBBC_2040_03638	IPO_2222_03683	IFB_0158_01601	IFB_0221_02042	MK_10_00573	MK_16_00572	PPO_9019_03033	PPO_9134_01801	RNS_512A_00490	RNS_773B_00441	RNS_82331A_03026	D_s04321_00606
Dsol_CDS_00519		flavocytochrome c (pseudogene)	fccA	Fumarate reductase flavoprotein subunit	IFB_0099_00607	IFB_0223_00601	GBBC_2040_03634	IPO_2222_03679	IFB_0158_01597	IFB_0221_02046	MK_10_00577	MK_16_00576	PPO_9019_03037	PPO_9134_01805	RNS_512A_00487	RNS_773B_00445	RNS_82331A_03030	D_s04321_00610
Dsol_CDS_00520		Thiamin biosynthesis lipoprotein ApbE	apbE	Thiamine biosynthesis lipoprotein ApbE precursor	IFB_0099_00608	IFB_0223_00602	GBBC_2040_03633	IPO_2222_03678	IFB_0158_01596	IFB_0221_02047	MK_10_00578	MK_16_00577	PPO_9019_03038	PPO_9134_01806	RNS_512A_00486	RNS_773B_00446	RNS_82331A_03031	D_s04321_00611
Dsol_CDS_00521		Oxidoreductase, aldo/keto reductase family	yhdN	General stress protein 69	IFB_0099_00610	IFB_0223_00604	GBBC_2040_03631	IPO_2222_03676	IFB_0158_01594	IFB_0221_02049	MK_10_00580	MK_16_00579	PPO_9019_03040	PPO_9134_01808	RNS_512A_00484	RNS_773B_00448	RNS_82331A_03033	D_s04321_00613
Dsol_CDS_00522		Transcriptional regulator, TetR family	acrR	HTH-type transcriptional regulator AcrR	IFB_0099_00609	IFB_0223_00603	GBBC_2040_03632	IPO_2222_03677	IFB_0158_01595	IFB_0221_02048	MK_10_00579	MK_16_00578	PPO_9019_03039	PPO_9134_01807	RNS_512A_00485	RNS_773B_00447	RNS_82331A_03032	D_s04321_00612
Dsol_CDS_00523		Oxidoreductase	ydfG; fabG	3-oxoacyl-[acyl-carrier-protein] reductase FabG; NADP-dependent 3-hydroxy acid dehydrogenase YdfG	IFB_0099_00612	IFB_0223_00606	GBBC_2040_03629	IPO_2222_03674	IFB_0158_01592	IFB_0221_02051	MK_10_00582	MK_16_00581	PPO_9019_03042	PPO_9134_01810	RNS_512A_00482	RNS_773B_00450	RNS_82331A_03035	D_s04321_00615
Dsol_CDS_00524		Oxidoreductase, short chain dehydrogenase/reductase family	sdh	Serine 3-dehydrogenase	IFB_0099_00611	IFB_0223_00605	GBBC_2040_03630	IPO_2222_03675	IFB_0158_01593	IFB_0221_02050	MK_10_00581	MK_16_00580	PPO_9019_03041	PPO_9134_01809	RNS_512A_00483	RNS_773B_00449	RNS_82331A_03034	D_s04321_00614
Dsol_CDS_00525	rpoD	RNA polymerase, sigma 70 (sigma D) factor	rpoD	RNA polymerase sigma factor RpoD	IFB_0099_00618				IFB_0158_01586	IFB_0221_02057		MK_16_00588	PPO_9019_03048	PPO_9134_01816	RNS_512A_01587	RNS_773B_00456	RNS_82331A_03041	D_s04321_00622
Dsol_CDS_00526		putative zinc-containing alcohol dehydrogenase		Zinc-type alcohol dehydrogenase-like protein	IFB_0099_00613	IFB_0223_00607	GBBC_2040_03628	IPO_2222_03673	IFB_0158_01591	IFB_0221_02052	MK_10_00583	MK_16_00582	PPO_9019_03043	PPO_9134_01811	RNS_512A_00480	RNS_773B_00451	RNS_82331A_03036	D_s04321_00616
Dsol_CDS_00527	rpsU	30S ribosomal subunit protein S21	rpsU	30S ribosomal protein S21	IFB_0099_00620	IFB_0223_00615	GBBC_2040_03619	IPO_2222_03664	IFB_0158_01584	IFB_0221_02059	MK_10_00591	MK_16_00590	PPO_9019_03050	PPO_9134_01818	RNS_512A_01589	RNS_773B_00458	RNS_82331A_03043	D_s04321_00624
Dsol_CDS_00528	dnaG	DNA primase	dnaG	DNA primase	IFB_0099_00619	IFB_0223_00614	GBBC_2040_03620	IPO_2222_03665	IFB_0158_01585	IFB_0221_02058	MK_10_00590	MK_16_00589	PPO_9019_03049	PPO_9134_01817	RNS_512A_01588	RNS_773B_00457	RNS_82331A_03042	D_s04321_00623
Dsol_CDS_00529	argR	DNA-binding transcriptional regulatory protein	argR	Arginine repressor	IFB_0099_00622	IFB_0223_00617	GBBC_2040_03617	IPO_2222_03662	IFB_0158_01582	IFB_0221_02061	MK_10_00593	MK_16_00592	PPO_9019_03052	PPO_9134_01820	RNS_512A_01591	RNS_773B_00460	RNS_82331A_03045	D_s04321_00626
Dsol_CDS_00530	ygjD	predicted peptidase	tsaD	tRNA N6-adenosine threonylcarbamoyltransferase	IFB_0099_00621	IFB_0223_00616	GBBC_2040_03618	IPO_2222_03663	IFB_0158_01583	IFB_0221_02060	MK_10_00592	MK_16_00591	PPO_9019_03051	PPO_9134_01819	RNS_512A_01590	RNS_773B_00459	RNS_82331A_03044	D_s04321_00625
Dsol_CDS_00531	nlp	Putative regulator for maltose metabolism		DNA-binding transcriptional regulator Nlp	IFB_0099_00624	IFB_0223_00619		IPO_2222_03660		IFB_0221_02063		MK_16_00594		PPO_9134_01822	RNS_512A_01593		RNS_82331A_03047	D_s04321_00628
Dsol_CDS_00532	mdh	malate dehydrogenase, NAD(P)-binding	mdh	Malate dehydrogenase	IFB_0099_00623	IFB_0223_00618	GBBC_2040_03616	IPO_2222_03661	IFB_0158_01581	IFB_0221_02062	MK_10_00594	MK_16_00593	PPO_9019_03053	PPO_9134_01821	RNS_512A_01592	RNS_773B_00461	RNS_82331A_03046	D_s04321_00627
Dsol_CDS_00533		hypothetical protein		Mu DNA-binding domain protein	IFB_0099_00626	IFB_0223_00621	GBBC_2040_03614	IPO_2222_03658	IFB_0158_01579	IFB_0221_02065	MK_10_00596	MK_16_00596	PPO_9019_03055	PPO_9134_01824	RNS_512A_01595	RNS_773B_00463	RNS_82331A_03049	D_s04321_00630
Dsol_CDS_00534		hypothetical protein		Mu DNA-binding domain protein	IFB_0099_00625	IFB_0223_00620	GBBC_2040_03615	IPO_2222_03659	IFB_0158_01580	IFB_0221_02064	MK_10_00595	MK_16_00595	PPO_9019_03054	PPO_9134_01823	RNS_512A_01594	RNS_773B_00462	RNS_82331A_03048	D_s04321_00629
Dsol_CDS_00535	rplU	50S ribosomal subunit protein L21	rplU	50S ribosomal protein L21	IFB_0099_00628	IFB_0223_00623	GBBC_2040_03612	IPO_2222_03656	IFB_0158_01577	IFB_0221_02067	MK_10_00598	MK_16_00598	PPO_9019_03057	PPO_9134_01826	RNS_512A_01597	RNS_773B_00465	RNS_82331A_03051	D_s04321_00632
Dsol_CDS_00536	ispB	octaprenyl diphosphate synthase	ispB	Octaprenyl-diphosphate synthase	IFB_0099_00627	IFB_0223_00622	GBBC_2040_03613	IPO_2222_03657	IFB_0158_01578	IFB_0221_02066	MK_10_00597	MK_16_00597	PPO_9019_03056	PPO_9134_01825	RNS_512A_01596	RNS_773B_00464	RNS_82331A_03050	D_s04321_00631
Dsol_CDS_00537		Putative methyltransferase		hypothetical protein	IFB_0099_00709	IFB_0223_00704	GBBC_2040_03531	IPO_2222_03575	IFB_0158_03997	IFB_0221_03917	MK_10_00679	MK_16_00679	PPO_9019_03138	PPO_9134_01907	RNS_512A_01681	RNS_773B_00546	RNS_82331A_03132	D_s04321_00713
Dsol_CDS_00538		Sensor protein irlS	cusS	Sensor kinase CusS	IFB_0099_00708	IFB_0223_00703	GBBC_2040_03532	IPO_2222_03576	IFB_0158_03998	IFB_0221_03918	MK_10_00678	MK_16_00678	PPO_9019_03137	PPO_9134_01906	RNS_512A_01680	RNS_773B_00545	RNS_82331A_03131	D_s04321_00712
Dsol_CDS_00539		Two-component response regulator	copR	Transcriptional activator protein CopR	IFB_0099_00707	IFB_0223_00702	GBBC_2040_03533	IPO_2222_03577	IFB_0158_03999	IFB_0221_03919	MK_10_00677	MK_16_00677	PPO_9019_03136	PPO_9134_01905	RNS_512A_01679	RNS_773B_00544	RNS_82331A_03130	D_s04321_00711
Dsol_CDS_00540		Acriflavin resistance protein	mdtC	Multidrug resistance protein MdtC	IFB_0099_00706	IFB_0223_00701	GBBC_2040_03534	IPO_2222_03578	IFB_0158_04000	IFB_0221_03920	MK_10_00676	MK_16_00676	PPO_9019_03135	PPO_9134_01904	RNS_512A_01678	RNS_773B_00543	RNS_82331A_03129	D_s04321_00710
Dsol_CDS_00541		Probable Co/Zn/Cd efflux system membrane fusion protein	mdtA	Multidrug resistance protein MdtA precursor	IFB_0099_00705	IFB_0223_00700	GBBC_2040_03535	IPO_2222_03579	IFB_0158_04001	IFB_0221_03921	MK_10_00675	MK_16_00675	PPO_9019_03134	PPO_9134_01903	RNS_512A_01677	RNS_773B_00542	RNS_82331A_03128	D_s04321_00709
Dsol_CDS_00542		Putative threonine efflux protein		threonine efflux system	IFB_0099_00703	IFB_0223_00698	GBBC_2040_03537	IPO_2222_03581	IFB_0158_04003	IFB_0221_03923	MK_10_00673	MK_16_00673	PPO_9019_03132	PPO_9134_01901	RNS_512A_01671	RNS_773B_00540	RNS_82331A_03126	D_s04321_00707
Dsol_CDS_00543	actP	acetate permease	actP	Cation/acetate symporter ActP	IFB_0099_00725	IFB_0223_00720	GBBC_2040_03515	IPO_2222_03559	IFB_0158_03981	IFB_0221_03901	MK_10_00695	MK_16_00695	PPO_9019_03154	PPO_9134_01923	RNS_512A_01697	RNS_773B_00562	RNS_82331A_03148	D_s04321_00729
Dsol_CDS_00544	yjcH	conserved inner membrane protein involved in acetate transport	yjcH	Inner membrane protein YjcH	IFB_0099_00726	IFB_0223_00721	GBBC_2040_03514	IPO_2222_03558	IFB_0158_03980	IFB_0221_03900	MK_10_00696	MK_16_00696	PPO_9019_03155	PPO_9134_01924	RNS_512A_01698	RNS_773B_00563	RNS_82331A_03149	D_s04321_00730
Dsol_CDS_00545	yjcD	Xanthine/uracil permease family protein	yjcD	Putative permease YjcD	IFB_0099_00723	IFB_0223_00718	GBBC_2040_03517	IPO_2222_03561	IFB_0158_03983	IFB_0221_03903	MK_10_00693	MK_16_00693	PPO_9019_03152	PPO_9134_01921	RNS_512A_01695	RNS_773B_00560	RNS_82331A_03146	D_s04321_00727
Dsol_CDS_00546	yjcE	predicted cation/proton antiporter	nhaK	Sodium, potassium, lithium and rubidium/H(+) antiporter	IFB_0099_00724	IFB_0223_00719	GBBC_2040_03516	IPO_2222_03560	IFB_0158_03982	IFB_0221_03902	MK_10_00694	MK_16_00694	PPO_9019_03153	PPO_9134_01922	RNS_512A_01696	RNS_773B_00561	RNS_82331A_03147	D_s04321_00728
Dsol_CDS_00547	ddg	Lipid A biosynthesis lauroyl acyltransferase	htrB	Lipid A biosynthesis lauroyl acyltransferase	IFB_0099_00722	IFB_0223_00717	GBBC_2040_03518	IPO_2222_03562	IFB_0158_03984	IFB_0221_03904	MK_10_00692	MK_16_00692	PPO_9019_03151	PPO_9134_01920	RNS_512A_01694	RNS_773B_00559	RNS_82331A_03145	D_s04321_00726
Dsol_CDS_00548		sugar ABC transport system, permease protein	ugpA	sn-glycerol-3-phosphate transport system permease protein UgpA	IFB_0099_00720	IFB_0223_00715	GBBC_2040_03520	IPO_2222_03564	IFB_0158_03986	IFB_0221_03906	MK_10_00690	MK_16_00690	PPO_9019_03149	PPO_9134_01918	RNS_512A_01692	RNS_773B_00557	RNS_82331A_03143	D_s04321_00724
Dsol_CDS_00549		Molybdate-binding domain of ModE	mopA	Molybdenum-pterin-binding protein MopA	IFB_0099_00721	IFB_0223_00716	GBBC_2040_03519	IPO_2222_03563	IFB_0158_03985	IFB_0221_03905	MK_10_00691	MK_16_00691	PPO_9019_03150	PPO_9134_01919	RNS_512A_01693	RNS_773B_00558	RNS_82331A_03144	D_s04321_00725
Dsol_CDS_00550		Icc protein	cpdA	3',5'-cyclic adenosine monophosphate phosphodiesterase CpdA	IFB_0099_00718	IFB_0223_00713	GBBC_2040_03522	IPO_2222_03566	IFB_0158_03988	IFB_0221_03908	MK_10_00688	MK_16_00688	PPO_9019_03147	PPO_9134_01916	RNS_512A_01690	RNS_773B_00555	RNS_82331A_03141	D_s04321_00722
Dsol_CDS_00551		Inner membrane component of binding-protein-dependent transport system	lacG	Lactose transport system permease protein LacG	IFB_0099_00719	IFB_0223_00714	GBBC_2040_03521	IPO_2222_03565	IFB_0158_03987	IFB_0221_03907	MK_10_00689	MK_16_00689	PPO_9019_03148	PPO_9134_01917	RNS_512A_01691	RNS_773B_00556	RNS_82331A_03142	D_s04321_00723
Dsol_CDS_00552		ABC transporter, periplasmic binding protein	ugpB	sn-glycerol-3-phosphate-binding periplasmic protein UgpB precursor	IFB_0099_00716	IFB_0223_00711	GBBC_2040_03524	IPO_2222_03568	IFB_0158_03990	IFB_0221_03910	MK_10_00686	MK_16_00686	PPO_9019_03145	PPO_9134_01914	RNS_512A_01688	RNS_773B_00553	RNS_82331A_03139	D_s04321_00720
Dsol_CDS_00553		Probable sugar ABC transporter, ATP-binding protein	ugpC	sn-glycerol-3-phosphate import ATP-binding protein UgpC	IFB_0099_00717	IFB_0223_00712	GBBC_2040_03523	IPO_2222_03567	IFB_0158_03989	IFB_0221_03909	MK_10_00687	MK_16_00687	PPO_9019_03146	PPO_9134_01915	RNS_512A_01689	RNS_773B_00554	RNS_82331A_03140	D_s04321_00721
Dsol_CDS_00554		UDP-glucose 4-epimerase		3 beta-hydroxysteroid dehydrogenase/Delta 5-->4-isomerase	IFB_0099_00714	IFB_0223_00709	GBBC_2040_03526	IPO_2222_03570	IFB_0158_03992	IFB_0221_03912	MK_10_00684	MK_16_00684	PPO_9019_03143	PPO_9134_01912	RNS_512A_01686	RNS_773B_00551	RNS_82331A_03137	D_s04321_00718
Dsol_CDS_00555		Lipid carrier : UDP-N-acetylgalactosaminyltransferase	epsL	putative sugar transferase EpsL	IFB_0099_00715	IFB_0223_00710	GBBC_2040_03525	IPO_2222_03569	IFB_0158_03991	IFB_0221_03911	MK_10_00685	MK_16_00685	PPO_9019_03144	PPO_9134_01913	RNS_512A_01687	RNS_773B_00552	RNS_82331A_03138	D_s04321_00719
Dsol_CDS_00556		Transcriptional regulatory protein PadR	yybR	putative HTH-type transcriptional regulator YybR	IFB_0099_00712	IFB_0223_00707	GBBC_2040_03528	IPO_2222_03572	IFB_0158_03994	IFB_0221_03914	MK_10_00682	MK_16_00682	PPO_9019_03141	PPO_9134_01910	RNS_512A_01684	RNS_773B_00549	RNS_82331A_03135	D_s04321_00716
Dsol_CDS_00557		Nucleoside-diphosphate sugar epimerase/dehydratase	pglF	UDP-N-acetyl-alpha-D-glucosamine C6 dehydratase	IFB_0099_00713	IFB_0223_00708	GBBC_2040_03527	IPO_2222_03571	IFB_0158_03993	IFB_0221_03913	MK_10_00683	MK_16_00683	PPO_9019_03142	PPO_9134_01911	RNS_512A_01685	RNS_773B_00550	RNS_82331A_03136	D_s04321_00717
Dsol_CDS_00558	fucO	Lactaldehyde reductase	fucO	Lactaldehyde reductase	IFB_0099_00685	IFB_0223_00680	GBBC_2040_03555	IPO_2222_03599	IFB_0158_04021	IFB_0221_03941	MK_10_00655	MK_16_00655	PPO_9019_03114	PPO_9134_01883	RNS_512A_01653	RNS_773B_00522	RNS_82331A_03108	D_s04321_00689
Dsol_CDS_00559	gcvH	glycine cleavage complex lipoylprotein	gcvH	Glycine cleavage system H protein	IFB_0099_00687	IFB_0223_00682	GBBC_2040_03553	IPO_2222_03597	IFB_0158_04019	IFB_0221_03939	MK_10_00657	MK_16_00657	PPO_9019_03116	PPO_9134_01885	RNS_512A_01655	RNS_773B_00524	RNS_82331A_03110	D_s04321_00691
Dsol_CDS_00560	gcvT	aminomethyltransferase, tetrahydrofolate-dependent, subunit (T protein) of glycine cleavage complex	gcvT	Aminomethyltransferase	IFB_0099_00686	IFB_0223_00681	GBBC_2040_03554	IPO_2222_03598	IFB_0158_04020	IFB_0221_03940	MK_10_00656	MK_16_00656	PPO_9019_03115	PPO_9134_01884	RNS_512A_01654	RNS_773B_00523	RNS_82331A_03109	D_s04321_00690
Dsol_CDS_00561	budR	putative transcriptional regulator	hcaR	Hca operon transcriptional activator	IFB_0099_00682	IFB_0223_00677	GBBC_2040_03558	IPO_2222_03602	IFB_0158_04024	IFB_0221_03944	MK_10_00652	MK_16_00652	PPO_9019_03111	PPO_9134_01880	RNS_512A_01650	RNS_773B_00519	RNS_82331A_03105	D_s04321_00686
Dsol_CDS_00562		Putative inner membrane protein		hypothetical protein	IFB_0099_00681	IFB_0223_00676	GBBC_2040_03559	IPO_2222_03603	IFB_0158_04025	IFB_0221_03945	MK_10_00651	MK_16_00651	PPO_9019_03110	PPO_9134_01879	RNS_512A_01649	RNS_773B_00518	RNS_82331A_03104	D_s04321_00685
Dsol_CDS_00563	budB	Acetolactate synthase, catabolic	budB	Acetolactate synthase, catabolic	IFB_0099_00684	IFB_0223_00679	GBBC_2040_03556	IPO_2222_03600	IFB_0158_04022	IFB_0221_03942	MK_10_00654	MK_16_00654	PPO_9019_03113	PPO_9134_01882	RNS_512A_01652	RNS_773B_00521	RNS_82331A_03107	D_s04321_00688
Dsol_CDS_00564	budA	Alpha-acetolactate decarboxylase	alsD	Alpha-acetolactate decarboxylase	IFB_0099_00683	IFB_0223_00678	GBBC_2040_03557	IPO_2222_03601	IFB_0158_04023	IFB_0221_03943	MK_10_00653	MK_16_00653	PPO_9019_03112	PPO_9134_01881	RNS_512A_01651	RNS_773B_00520	RNS_82331A_03106	D_s04321_00687
Dsol_CDS_00565	yjjT	Ribosomal RNA small subunit methyltransferase C	rsmC	Ribosomal RNA small subunit methyltransferase C	IFB_0099_00673	IFB_0223_00668	GBBC_2040_03567	IPO_2222_03611	IFB_0158_04195	IFB_0221_04154	MK_10_00643	MK_16_00643	PPO_9019_03102	PPO_9134_01871	RNS_512A_01641	RNS_773B_00510	RNS_82331A_03096	D_s04321_00677
Dsol_CDS_00566	holD	DNA polymerase III, psi subunit	holD	DNA polymerase III subunit psi	IFB_0099_00672	IFB_0223_00667	GBBC_2040_03568	IPO_2222_03612	IFB_0158_04194	IFB_0221_04153	MK_10_00642	MK_16_00642	PPO_9019_03101	PPO_9134_01870	RNS_512A_01640	RNS_773B_00509	RNS_82331A_03095	D_s04321_00676
Dsol_CDS_00567	yhjC	Probable transcription regulator protein	dmlR	HTH-type transcriptional regulator DmlR	IFB_0099_00675	IFB_0223_00670	GBBC_2040_03565	IPO_2222_03609	IFB_0158_04197	IFB_0221_04156	MK_10_00645	MK_16_00645	PPO_9019_03104	PPO_9134_01873		RNS_773B_00512	RNS_82331A_03098	D_s04321_00679
Dsol_CDS_00568		Oxidoreductase	yhdN	General stress protein 69	IFB_0099_00674	IFB_0223_00669	GBBC_2040_03566	IPO_2222_03610	IFB_0158_04196	IFB_0221_04155	MK_10_00644	MK_16_00644	PPO_9019_03103	PPO_9134_01872		RNS_773B_00511	RNS_82331A_03097	D_s04321_00678
Dsol_CDS_00569	rimI	acetylase for 30S ribosomal subunit protein S18		ribosomal-protein-alanine N-acetyltransferase	IFB_0099_00671	IFB_0223_00666	GBBC_2040_03569	IPO_2222_03613	IFB_0158_04193	IFB_0221_04152	MK_10_00641	MK_16_00641	PPO_9019_03100	PPO_9134_01869	RNS_512A_01639	RNS_773B_00508	RNS_82331A_03094	D_s04321_00675
Dsol_CDS_00570	recJ	ssDNA exonuclease, 5' --> 3'-specific	recJ	Single-stranded-DNA-specific exonuclease RecJ	IFB_0099_00699	IFB_0223_00694	GBBC_2040_03541	IPO_2222_03585	IFB_0158_04007	IFB_0221_03927	MK_10_00669	MK_16_00669	PPO_9019_03128	PPO_9134_01897	RNS_512A_01667	RNS_773B_00536	RNS_82331A_03122	D_s04321_00703
Dsol_CDS_00571	prfB	putative peptide chain release factor 2	prfB	Peptide chain release factor 2	IFB_0099_00700	IFB_0223_00695	GBBC_2040_03540	IPO_2222_03584	IFB_0158_04006	IFB_0221_03926	MK_10_00670	MK_16_00670	PPO_9019_03129	PPO_9134_01898	RNS_512A_01668	RNS_773B_00537	RNS_82331A_03123	D_s04321_00704
Dsol_CDS_00572	lysS	Lysyl-tRNA synthetase (class II)	lysS	Lysine--tRNA ligase	IFB_0099_00701	IFB_0223_00696	GBBC_2040_03539	IPO_2222_03583	IFB_0158_04005	IFB_0221_03925	MK_10_00671	MK_16_00671	PPO_9019_03130	PPO_9134_01899	RNS_512A_01669	RNS_773B_00538	RNS_82331A_03124	D_s04321_00705
Dsol_CDS_00573	yhjE	Transporter, MFS superfamily	yhjE	Inner membrane metabolite transport protein YhjE	IFB_0099_00696	IFB_0223_00691	GBBC_2040_03544	IPO_2222_03588	IFB_0158_04010	IFB_0221_03930	MK_10_00666	MK_16_00666	PPO_9019_03125	PPO_9134_01894		RNS_773B_00533	RNS_82331A_03119	D_s04321_00700
Dsol_CDS_00574	xerD	site-specific tyrosine recombinase	xerD	Tyrosine recombinase XerD	IFB_0099_00697	IFB_0223_00692	GBBC_2040_03543	IPO_2222_03587	IFB_0158_04009	IFB_0221_03929	MK_10_00667	MK_16_00667	PPO_9019_03126	PPO_9134_01895	RNS_512A_01665	RNS_773B_00534	RNS_82331A_03120	D_s04321_00701
Dsol_CDS_00575	ygfZ	predicted folate-dependent regulatory protein	ygfZ	tRNA-modifying protein YgfZ	IFB_0099_00692	IFB_0223_00687	GBBC_2040_03548	IPO_2222_03592	IFB_0158_04014	IFB_0221_03934	MK_10_00662	MK_16_00662	PPO_9019_03121	PPO_9134_01890	RNS_512A_01660	RNS_773B_00529	RNS_82331A_03115	D_s04321_00696
Dsol_CDS_00576	ygfY	conserved protein	cptB	Antitoxin CptB	IFB_0099_00693	IFB_0223_00688	GBBC_2040_03547	IPO_2222_03591	IFB_0158_04013	IFB_0221_03933	MK_10_00663	MK_16_00663	PPO_9019_03122	PPO_9134_01891	RNS_512A_01661	RNS_773B_00530	RNS_82331A_03116	D_s04321_00697
Dsol_CDS_00577	ygfX	predicted protein	cptA	Toxin CptA	IFB_0099_00694	IFB_0223_00689	GBBC_2040_03546	IPO_2222_03590	IFB_0158_04012	IFB_0221_03932	MK_10_00664	MK_16_00664	PPO_9019_03123	PPO_9134_01892	RNS_512A_01662	RNS_773B_00531	RNS_82331A_03117	D_s04321_00698
Dsol_CDS_00578	fldB	flavodoxin 2	isiB	Flavodoxin	IFB_0099_00695	IFB_0223_00690	GBBC_2040_03545	IPO_2222_03589	IFB_0158_04011	IFB_0221_03931	MK_10_00665	MK_16_00665	PPO_9019_03124	PPO_9134_01893	RNS_512A_01663	RNS_773B_00532	RNS_82331A_03118	D_s04321_00699
Dsol_CDS_00579	gcvP	glycine decarboxylase, PLP-dependent, subunit (protein P) of glycine cleavage complex	gcvP	Glycine dehydrogenase (decarboxylating)	IFB_0099_00688	IFB_0223_00683	GBBC_2040_03552	IPO_2222_03596	IFB_0158_04018	IFB_0221_03938	MK_10_00658	MK_16_00658	PPO_9019_03117	PPO_9134_01886	RNS_512A_01656	RNS_773B_00525	RNS_82331A_03111	D_s04321_00692
Dsol_CDS_00580		Threonine efflux protein	leuE	Leucine efflux protein	IFB_0099_00689	IFB_0223_00684	GBBC_2040_03551	IPO_2222_03595	IFB_0158_04017	IFB_0221_03937	MK_10_00659	MK_16_00659	PPO_9019_03118	PPO_9134_01887	RNS_512A_01657	RNS_773B_00526	RNS_82331A_03112	D_s04321_00693
Dsol_CDS_00581		Predicted hydrolase		5'-nucleotidase	IFB_0099_00690	IFB_0223_00685	GBBC_2040_03550	IPO_2222_03594	IFB_0158_04016	IFB_0221_03936	MK_10_00660	MK_16_00660	PPO_9019_03119	PPO_9134_01888	RNS_512A_01658	RNS_773B_00527	RNS_82331A_03113	D_s04321_00694
Dsol_CDS_00582	yqfA	predicted oxidoreductase, inner membrane subunit		hemolysin-III related	IFB_0099_00691	IFB_0223_00686	GBBC_2040_03549	IPO_2222_03593	IFB_0158_04015	IFB_0221_03935	MK_10_00661	MK_16_00661	PPO_9019_03120	PPO_9134_01889	RNS_512A_01659	RNS_773B_00528	RNS_82331A_03114	D_s04321_00695
Dsol_CDS_00583		Predicted transcriptional regulator of the myo-inositol catabolism operon	ybbH	putative HTH-type transcriptional regulator YbbH	IFB_0099_00771	IFB_0223_00766	GBBC_2040_03469	IPO_2222_03513	IFB_0158_03244	IFB_0221_03156	MK_10_00741	MK_16_00740	PPO_9019_04201	PPO_9134_00892	RNS_512A_04324	RNS_773B_03584	RNS_82331A_03194	D_s04321_00776
Dsol_CDS_00584	dkgB	Methylglyoxal reductase, acetol producing / 2,5-diketo-D-gluconic acid reductase B	dkgB	2,5-diketo-D-gluconic acid reductase B	IFB_0099_00770	IFB_0223_00765	GBBC_2040_03470	IPO_2222_03514	IFB_0158_03245	IFB_0221_03157	MK_10_00740	MK_16_00739	PPO_9019_04202	PPO_9134_00891	RNS_512A_04323	RNS_773B_03583	RNS_82331A_03193	D_s04321_00775
Dsol_CDS_00585	sbmC	DNA gyrase inhibitory protein	sbmC	DNA gyrase inhibitor	IFB_0099_00774	IFB_0223_00769	GBBC_2040_03466	IPO_2222_03510	IFB_0158_03241	IFB_0221_03153	MK_10_00744	MK_16_00743	PPO_9019_04198	PPO_9134_00895	RNS_512A_04327	RNS_773B_03587	RNS_82331A_03197	D_s04321_00779
Dsol_CDS_00586		Epi-inositol hydrolase	iolD	3D-(3,5/4)-trihydroxycyclohexane-1,2-dione hydrolase	IFB_0099_00773	IFB_0223_00768	GBBC_2040_03467	IPO_2222_03511	IFB_0158_03242	IFB_0221_03154	MK_10_00743	MK_16_00742	PPO_9019_04199	PPO_9134_00894	RNS_512A_04326	RNS_773B_03586	RNS_82331A_03196	D_s04321_00778
Dsol_CDS_00587		Methylmalonate-semialdehyde dehydrogenase	mmsA	Methylmalonate-semialdehyde dehydrogenase [acylating]	IFB_0099_00772	IFB_0223_00767	GBBC_2040_03468	IPO_2222_03512	IFB_0158_03243	IFB_0221_03155	MK_10_00742	MK_16_00741	PPO_9019_04200	PPO_9134_00893	RNS_512A_04325	RNS_773B_03585	RNS_82331A_03195	D_s04321_00777
Dsol_CDS_00588		Ornithine aminotransferase; Acetylornithine aminotransferase	patA	Putrescine aminotransferase	IFB_0099_00765	IFB_0223_00760	GBBC_2040_03475	IPO_2222_03519	IFB_0158_03250	IFB_0221_03162	MK_10_00734	MK_16_00734	PPO_9019_04207	PPO_9134_00886	RNS_512A_04318	RNS_773B_03578	RNS_82331A_03188	D_s04321_00769
Dsol_CDS_00589		AraC-type DNA-binding domain-containing protein		transcriptional activator FtrA	IFB_0099_00764	IFB_0223_00759	GBBC_2040_03476	IPO_2222_03520	IFB_0158_03251	IFB_0221_03163	MK_10_00733	MK_16_00733	PPO_9019_04208	PPO_9134_00885	RNS_512A_04317	RNS_773B_03577	RNS_82331A_03187	D_s04321_00768
Dsol_CDS_00590	ddlA	D-alanine--D-alanine ligase	ddlA	D-alanine--D-alanine ligase A	IFB_0099_00763	IFB_0223_00758	GBBC_2040_03477	IPO_2222_03521	IFB_0158_03252	IFB_0221_03164	MK_10_00732	MK_16_00732	PPO_9019_04209	PPO_9134_00884	RNS_512A_04316	RNS_773B_03576	RNS_82331A_03186	D_s04321_00767
Dsol_CDS_00591		hypothetical protein		YCII-related domain protein	IFB_0099_00762	IFB_0223_00757			IFB_0158_03253	IFB_0221_03165	MK_10_00731	MK_16_00731	PPO_9019_04210	PPO_9134_00883	RNS_512A_04315	RNS_773B_03575	RNS_82331A_03185	D_s04321_00766
Dsol_CDS_00592		Hypothetical transcriptional regulator yafC	dmlR	HTH-type transcriptional regulator DmlR	IFB_0099_00769	IFB_0223_00764	GBBC_2040_03471	IPO_2222_03515	IFB_0158_03246	IFB_0221_03158	MK_10_00739	MK_16_00738	PPO_9019_04203	PPO_9134_00890	RNS_512A_04322	RNS_773B_03582	RNS_82331A_03192	D_s04321_00774
Dsol_CDS_00593	ydhP	Major facilitator family transporter	ydhP	Inner membrane transport protein YdhP	IFB_0099_00768	IFB_0223_00763	GBBC_2040_03472	IPO_2222_03516	IFB_0158_03247	IFB_0221_03159		MK_16_00737	PPO_9019_04204	PPO_9134_00889	RNS_512A_04321	RNS_773B_03581	RNS_82331A_03191
Dsol_CDS_00594		amino acid permease	yhdG	putative amino acid permease YhdG	IFB_0099_00767	IFB_0223_00762	GBBC_2040_03473	IPO_2222_03517	IFB_0158_03248	IFB_0221_03160	MK_10_00736	MK_16_00736	PPO_9019_04205	PPO_9134_00888	RNS_512A_04320	RNS_773B_03580	RNS_82331A_03190	D_s04321_00771
Dsol_CDS_00595		Alcohol dehydrogenase	dhaT	1,3-propanediol dehydrogenase	IFB_0099_00766	IFB_0223_00761	GBBC_2040_03474	IPO_2222_03518	IFB_0158_03249	IFB_0221_03161	MK_10_00735	MK_16_00735	PPO_9019_04206	PPO_9134_00887	RNS_512A_04319	RNS_773B_03579	RNS_82331A_03189	D_s04321_00770
Dsol_CDS_00596	mocC	Inosose dehydratase	iolE	Inosose dehydratase	IFB_0099_00785	IFB_0223_00780	GBBC_2040_03455	IPO_2222_03499	IFB_0158_03230	IFB_0221_03142	MK_10_00755	MK_16_00754	PPO_9019_04187	PPO_9134_00906	RNS_512A_04338	RNS_773B_03598	RNS_82331A_03208	D_s04321_00790
Dsol_CDS_00597		5-keto-2-deoxygluconokinase B	iolB	5-deoxy-glucuronate isomerase	IFB_0099_00786	IFB_0223_00781	GBBC_2040_03454	IPO_2222_03498	IFB_0158_03229	IFB_0221_03141	MK_10_00756	MK_16_00755	PPO_9019_04186	PPO_9134_00907	RNS_512A_04339	RNS_773B_03599	RNS_82331A_03209	D_s04321_00791
Dsol_CDS_00598		major facilitator family transporter	sauU	putative sulfoacetate transporter SauU	IFB_0099_00789	IFB_0223_00784	GBBC_2040_03451	IPO_2222_03495	IFB_0158_03226	IFB_0221_03138	MK_10_00759	MK_16_00758	PPO_9019_04183	PPO_9134_00910	RNS_512A_04342	RNS_773B_03602	RNS_82331A_03212	D_s04321_00794
Dsol_CDS_00599		O-succinylbenzoate-CoA synthase	menC	o-succinylbenzoate synthase	IFB_0099_00790	IFB_0223_00785	GBBC_2040_03450	IPO_2222_03494	IFB_0158_03225	IFB_0221_03137	MK_10_00760	MK_16_00759	PPO_9019_04182	PPO_9134_00911	RNS_512A_04343	RNS_773B_03603	RNS_82331A_03213	D_s04321_00795
Dsol_CDS_00600	mltB	membrane-bound lytic murein transglycosylase B	mltB	Membrane-bound lytic murein transglycosylase B precursor	IFB_0099_00787	IFB_0223_00782			IFB_0158_03228	IFB_0221_03140	MK_10_00757	MK_16_00756	PPO_9019_04185	PPO_9134_00908	RNS_512A_04340	RNS_773B_03600	RNS_82331A_03210	D_s04321_00792
Dsol_CDS_00601		Transcriptional regulator, LysR family	cynR	HTH-type transcriptional regulator CynR	IFB_0099_00788	IFB_0223_00783	GBBC_2040_03452	IPO_2222_03496	IFB_0158_03227	IFB_0221_03139	MK_10_00758	MK_16_00757	PPO_9019_04184	PPO_9134_00909	RNS_512A_04341	RNS_773B_03601	RNS_82331A_03211	D_s04321_00793
Dsol_CDS_00602	idhA	Myo-inositol 2-dehydrogenase	idhA	Inositol 2-dehydrogenase	IFB_0099_00779	IFB_0223_00774	GBBC_2040_03461	IPO_2222_03505	IFB_0158_03236	IFB_0221_03148	MK_10_00749	MK_16_00748	PPO_9019_04193	PPO_9134_00900	RNS_512A_04332	RNS_773B_03592	RNS_82331A_03202	D_s04321_00784
Dsol_CDS_00603		sugar-binding periplasmic protein	rbsB	D-ribose-binding periplasmic protein precursor	IFB_0099_00780	IFB_0223_00775	GBBC_2040_03460	IPO_2222_03504	IFB_0158_03235	IFB_0221_03147	MK_10_00750	MK_16_00749	PPO_9019_04192	PPO_9134_00901	RNS_512A_04333	RNS_773B_03593	RNS_82331A_03203	D_s04321_00785
Dsol_CDS_00604		ABC transporter, ATP-binding protein		recombination protein F	IFB_0099_00778	IFB_0223_00773	GBBC_2040_03462	IPO_2222_03506	IFB_0158_03237	IFB_0221_03149	MK_10_00748	MK_16_00747	PPO_9019_04194	PPO_9134_00899	RNS_512A_04331	RNS_773B_03591	RNS_82331A_03201	D_s04321_00783
Dsol_CDS_00605		Myo-inositol 2-dehydrogenase	gfo	Glucose--fructose oxidoreductase precursor	IFB_0099_00783	IFB_0223_00778	GBBC_2040_03457	IPO_2222_03501	IFB_0158_03232	IFB_0221_03144	MK_10_00753	MK_16_00752	PPO_9019_04189	PPO_9134_00904	RNS_512A_04336	RNS_773B_03596	RNS_82331A_03206	D_s04321_00788
Dsol_CDS_00606		5-keto-2-deoxygluconokinase / uncharacterized domain protein	iolC	5-dehydro-2-deoxygluconokinase	IFB_0099_00784	IFB_0223_00779	GBBC_2040_03456	IPO_2222_03500	IFB_0158_03231	IFB_0221_03143	MK_10_00754	MK_16_00753	PPO_9019_04188	PPO_9134_00905	RNS_512A_04337	RNS_773B_03597	RNS_82331A_03207	D_s04321_00789
Dsol_CDS_00607		sugar transport ATP-binding protein, ABC transporter	rbsA	Ribose import ATP-binding protein RbsA	IFB_0099_00781	IFB_0223_00776	GBBC_2040_03459	IPO_2222_03503	IFB_0158_03234	IFB_0221_03146	MK_10_00751	MK_16_00750	PPO_9019_04191	PPO_9134_00902	RNS_512A_04334	RNS_773B_03594	RNS_82331A_03204	D_s04321_00786
Dsol_CDS_00608		sugar ABC transporter, permease protein	rbsC	Ribose transport system permease protein RbsC	IFB_0099_00782	IFB_0223_00777	GBBC_2040_03458	IPO_2222_03502	IFB_0158_03233	IFB_0221_03145	MK_10_00752	MK_16_00751	PPO_9019_04190	PPO_9134_00903	RNS_512A_04335	RNS_773B_03595	RNS_82331A_03205	D_s04321_00787
Dsol_CDS_00609		peptide transport ATP-binding protein	oppD	Oligopeptide transport ATP-binding protein OppD	IFB_0099_00734	IFB_0223_00729	GBBC_2040_03507	IPO_2222_03551	IFB_0158_03281	IFB_0221_03193	MK_10_00703	MK_16_00703	PPO_9019_04238	PPO_9134_00855	RNS_512A_01706	RNS_773B_03547	RNS_82331A_03157	D_s04321_00738
Dsol_CDS_00610	yddQ	dipeptide transport protein (ABC superfamily, membrane)	ddpC	putative D,D-dipeptide transport system permease protein DdpC	IFB_0099_00733	IFB_0223_00728	GBBC_2040_03508	IPO_2222_03552	IFB_0158_03282	IFB_0221_03194	MK_10_00702	MK_16_00702	PPO_9019_04239	PPO_9134_00854	RNS_512A_01705	RNS_773B_03546	RNS_82331A_03156	D_s04321_00737
Dsol_CDS_00611		heme uptake regulator	fecI	putative RNA polymerase sigma factor FecI	IFB_0099_00736	IFB_0223_00731	GBBC_2040_03505	IPO_2222_03549	IFB_0158_03279	IFB_0221_03191	MK_10_00705	MK_16_00705	PPO_9019_04236	PPO_9134_00857	RNS_512A_01708	RNS_773B_03549	RNS_82331A_03159	D_s04321_00740
Dsol_CDS_00612		peptide transport ATP-binding protein	oppF	Oligopeptide transport ATP-binding protein OppF	IFB_0099_00735	IFB_0223_00730	GBBC_2040_03506	IPO_2222_03550	IFB_0158_03280	IFB_0221_03192	MK_10_00704	MK_16_00704	PPO_9019_04237	PPO_9134_00856	RNS_512A_01707	RNS_773B_03548	RNS_82331A_03158	D_s04321_00739
Dsol_CDS_00613		membrane protein, putative		hypothetical protein	IFB_0099_00738	IFB_0223_00733	GBBC_2040_03503	IPO_2222_03547	IFB_0158_03277	IFB_0221_03189	MK_10_00707	MK_16_00707	PPO_9019_04234	PPO_9134_00859	RNS_512A_01710	RNS_773B_03551	RNS_82331A_03161	D_s04321_00742
Dsol_CDS_00614		Fe2+-dicitrate sensor, membrane component		fec operon regulator FecR	IFB_0099_00737	IFB_0223_00732	GBBC_2040_03504	IPO_2222_03548	IFB_0158_03278	IFB_0221_03190	MK_10_00706	MK_16_00706	PPO_9019_04235	PPO_9134_00858	RNS_512A_01709	RNS_773B_03550	RNS_82331A_03160	D_s04321_00741
Dsol_CDS_00615	togT	oligogalacturonide transporter	yicJ	Inner membrane symporter YicJ	IFB_0099_00739	IFB_0223_00734	GBBC_2040_03502	IPO_2222_03546	IFB_0158_03276	IFB_0221_03188	MK_10_00708	MK_16_00708	PPO_9019_04233	PPO_9134_00860	RNS_512A_01711	RNS_773B_03552	RNS_82331A_03162	D_s04321_00743
Dsol_CDS_00616	rsmC	global regulatory protein RsmC		hypothetical protein	IFB_0099_00728	IFB_0223_00723	GBBC_2040_03512	IPO_2222_03556	IFB_0158_03978	IFB_0221_03898	MK_10_00698	MK_16_00698	PPO_9019_03157	PPO_9134_01926	RNS_512A_01700	RNS_773B_00565	RNS_82331A_03151	D_s04321_00732
Dsol_CDS_00617	acs	Acetyl-coenzyme A synthetase	acs	Acetyl-coenzyme A synthetase	IFB_0099_00727	IFB_0223_00722	GBBC_2040_03513	IPO_2222_03557	IFB_0158_03979	IFB_0221_03899	MK_10_00697	MK_16_00697	PPO_9019_03156	PPO_9134_01925	RNS_512A_01699	RNS_773B_00564	RNS_82331A_03150	D_s04321_00731
Dsol_CDS_00618		Ferrichrome-iron receptor	fhuA	Ferrichrome-iron receptor precursor	IFB_0099_00729	IFB_0223_00724	GBBC_2040_03511	IPO_2222_03555	IFB_0158_03977	IFB_0221_03897	MK_10_00699	MK_16_00699	PPO_9019_03158	PPO_9134_01927	RNS_512A_01701	RNS_773B_00566	RNS_82331A_03152	D_s04321_00733
Dsol_CDS_00619		D-ala-D-ala transporter subunit	ddpB	putative D,D-dipeptide transport system permease protein DdpB	IFB_0099_00732	IFB_0223_00727			IFB_0158_03283	IFB_0221_03195	MK_10_00701	MK_16_00701	PPO_9019_04240	PPO_9134_00853	RNS_512A_01704	RNS_773B_03545	RNS_82331A_03155	D_s04321_00736
Dsol_CDS_00620		ABC transporter, periplasmic component	ddpA	putative D,D-dipeptide-binding periplasmic protein DdpA precursor	IFB_0099_00731	IFB_0223_00726	GBBC_2040_03510	IPO_2222_03554	IFB_0158_03284	IFB_0221_03196	MK_10_00700	MK_16_00700	PPO_9019_04241	PPO_9134_00852	RNS_512A_01703	RNS_773B_03544	RNS_82331A_03154	D_s04321_00735
Dsol_CDS_00621		hypothetical protein		hypothetical protein	IFB_0099_00747	IFB_0223_00742	GBBC_2040_03494	IPO_2222_03538	IFB_0158_03268	IFB_0221_03180	MK_10_00716	MK_16_00716	PPO_9019_04225	PPO_9134_00868	RNS_512A_01719	RNS_773B_03560	RNS_82331A_03170	D_s04321_00751
Dsol_CDS_00622		putative acetyltransferase	ydaF	Putative ribosomal N-acetyltransferase YdaF	IFB_0099_00748	IFB_0223_00743	GBBC_2040_03493	IPO_2222_03537	IFB_0158_03267	IFB_0221_03179	MK_10_00717	MK_16_00717	PPO_9019_04224	PPO_9134_00869	RNS_512A_01720	RNS_773B_03561	RNS_82331A_03171	D_s04321_00752
Dsol_CDS_00623		Threonine efflux protein	rhtC	Threonine efflux protein	IFB_0099_00756	IFB_0223_00751	GBBC_2040_03485	IPO_2222_03529	IFB_0158_03259	IFB_0221_03171	MK_10_00725	MK_16_00725	PPO_9019_04216	PPO_9134_00877	RNS_512A_01728	RNS_773B_03569	RNS_82331A_03179	D_s04321_00760
Dsol_CDS_00624	ynfC	predicted protein		lipoprotein	IFB_0099_00757	IFB_0223_00752	GBBC_2040_03484	IPO_2222_03528	IFB_0158_03258	IFB_0221_03170	MK_10_00726	MK_16_00726	PPO_9019_04215	PPO_9134_00878	RNS_512A_01729	RNS_773B_03570	RNS_82331A_03180	D_s04321_00761
Dsol_CDS_00625		Xylosidase/arabinosidase	xynB	Beta-xylosidase	IFB_0099_00758	IFB_0223_00753	GBBC_2040_03483	IPO_2222_03527	IFB_0158_03257	IFB_0221_03169	MK_10_00727	MK_16_00727	PPO_9019_04214	PPO_9134_00879	RNS_512A_04311	RNS_773B_03571	RNS_82331A_03181	D_s04321_00762
Dsol_CDS_00626	yicJ	Xyloside transporter XynT	yicJ	Inner membrane symporter YicJ	IFB_0099_00759	IFB_0223_00754	GBBC_2040_03482	IPO_2222_03526	IFB_0158_03256	IFB_0221_03168	MK_10_00728	MK_16_00728	PPO_9019_04213	PPO_9134_00880	RNS_512A_04312	RNS_773B_03572	RNS_82331A_03182	D_s04321_00763
Dsol_CDS_00627		Virulence protein msgA	dinI	DNA-damage-inducible protein I	IFB_0099_00760	IFB_0223_00755	GBBC_2040_03481	IPO_2222_03525	IFB_0158_03255	IFB_0221_03167	MK_10_00729	MK_16_00729	PPO_9019_04212	PPO_9134_00881	RNS_512A_04313	RNS_773B_03573	RNS_82331A_03183	D_s04321_00764
Dsol_CDS_00628		Prolyl endopeptidase		Glyoxalase/Bleomycin resistance protein/Dioxygenase superfamily protein	IFB_0099_00761	IFB_0223_00756	GBBC_2040_03480	IPO_2222_03524	IFB_0158_03254	IFB_0221_03166	MK_10_00730	MK_16_00730	PPO_9019_04211	PPO_9134_00882	RNS_512A_04314	RNS_773B_03574	RNS_82331A_03184	D_s04321_00765
Dsol_CDS_00629		Transcriptional regulator, XRE family		helix-turn-helix protein	IFB_0099_00740	IFB_0223_00735	GBBC_2040_03501	IPO_2222_03545	IFB_0158_03275	IFB_0221_03187	MK_10_00709	MK_16_00709	PPO_9019_04232	PPO_9134_00861	RNS_512A_01712	RNS_773B_03553	RNS_82331A_03163	D_s04321_00744
Dsol_CDS_00630	yeiQ	D-mannonate oxidoreductase	mtlK	Mannitol 2-dehydrogenase	IFB_0099_00741	IFB_0223_00736	GBBC_2040_03500	IPO_2222_03544	IFB_0158_03274	IFB_0221_03186	MK_10_00710	MK_16_00710	PPO_9019_04231	PPO_9134_00862	RNS_512A_01713	RNS_773B_03554	RNS_82331A_03164	D_s04321_00745
Dsol_CDS_00631		Multidrug resistance protein B	emrY	putative multidrug resistance protein EmrY	IFB_0099_00742	IFB_0223_00737	GBBC_2040_03499	IPO_2222_03543	IFB_0158_03273	IFB_0221_03185	MK_10_00711	MK_16_00711	PPO_9019_04230	PPO_9134_00863	RNS_512A_01714	RNS_773B_03555	RNS_82331A_03165	D_s04321_00746
Dsol_CDS_00632		Membrane fusion component of tripartite multidrug resistance system	emrK	putative multidrug resistance protein EmrK	IFB_0099_00743	IFB_0223_00738	GBBC_2040_03498	IPO_2222_03542	IFB_0158_03272	IFB_0221_03184	MK_10_00712	MK_16_00712	PPO_9019_04229	PPO_9134_00864	RNS_512A_01715	RNS_773B_03556	RNS_82331A_03166	D_s04321_00747
Dsol_CDS_00633		Transcriptional regulator, MarR family	slyA	Transcriptional regulator SlyA	IFB_0099_00744	IFB_0223_00739	GBBC_2040_03497	IPO_2222_03541	IFB_0158_03271	IFB_0221_03183	MK_10_00713	MK_16_00713	PPO_9019_04228	PPO_9134_00865	RNS_512A_01716	RNS_773B_03557	RNS_82331A_03167	D_s04321_00748
Dsol_CDS_00634	ybiS	Protein ybiS precursor	ybiS	putative L,D-transpeptidase YbiS precursor	IFB_0099_00745	IFB_0223_00740	GBBC_2040_03496	IPO_2222_03540	IFB_0158_03270	IFB_0221_03182	MK_10_00714	MK_16_00714	PPO_9019_04227	PPO_9134_00866	RNS_512A_01717	RNS_773B_03558	RNS_82331A_03168	D_s04321_00749
Dsol_CDS_00635		Pyruvate-flavodoxin oxidoreductase	nifJ	Pyruvate-flavodoxin oxidoreductase	IFB_0099_00746	IFB_0223_00741	GBBC_2040_03495	IPO_2222_03539	IFB_0158_03269	IFB_0221_03181	MK_10_00715	MK_16_00715	PPO_9019_04226	PPO_9134_00867	RNS_512A_01718	RNS_773B_03559	RNS_82331A_03169	D_s04321_00750
Dsol_CDS_00636		Histidine-binding periplasmic protein precursor	argT; hisJ	Histidine-binding periplasmic protein precursor; Lysine-arginine-ornithine-binding periplasmic protein precursor	IFB_0099_00793	IFB_0223_00788	GBBC_2040_03447	IPO_2222_03491	IFB_0158_03222	IFB_0221_03134	MK_10_00763	MK_16_00762	PPO_9019_04179	PPO_9134_00914	RNS_512A_04346	RNS_773B_03606	RNS_82331A_03216	D_s04321_00798
Dsol_CDS_00637		hypothetical protein		hypothetical protein	IFB_0099_00791	IFB_0223_00786	GBBC_2040_03449	IPO_2222_03493	IFB_0158_03224	IFB_0221_03136	MK_10_00761	MK_16_00760	PPO_9019_04181	PPO_9134_00912	RNS_512A_04344	RNS_773B_03604	RNS_82331A_03214	D_s04321_00796
Dsol_CDS_00638		Outer membrane protein	oprM	Outer membrane protein OprM precursor	IFB_0099_00930	IFB_0223_00924	GBBC_2040_03310	IPO_2222_03350	IFB_0158_01201	IFB_0221_03859	MK_10_00903	MK_16_00900	PPO_9019_01330	PPO_9134_03743	RNS_512A_02575	RNS_773B_02567	RNS_82331A_03356	D_s04321_00939
Dsol_CDS_00639		cation efflux protein	mepA	Multidrug export protein MepA	IFB_0099_00929	IFB_0223_00923	GBBC_2040_03311	IPO_2222_03351	IFB_0158_01200	IFB_0221_03858	MK_10_00902	MK_16_00899	PPO_9019_01331	PPO_9134_03744	RNS_512A_02576	RNS_773B_02568	RNS_82331A_03355	D_s04321_00938
Dsol_CDS_00640		RND efflux membrane fusion protein	mdtA	Multidrug resistance protein MdtA precursor	IFB_0099_00932	IFB_0223_00926	GBBC_2040_03308	IPO_2222_03348	IFB_0158_01203	IFB_0221_03861	MK_10_00905	MK_16_00902	PPO_9019_01328	PPO_9134_03741	RNS_512A_02573	RNS_773B_02565	RNS_82331A_03358	D_s04321_00941
Dsol_CDS_00641		Transcriptional regulator, TetR family		transcriptional regulator BetI	IFB_0099_00931	IFB_0223_00925	GBBC_2040_03309	IPO_2222_03349	IFB_0158_01202	IFB_0221_03860	MK_10_00904	MK_16_00901	PPO_9019_01329	PPO_9134_03742	RNS_512A_02574	RNS_773B_02566	RNS_82331A_03357	D_s04321_00940
Dsol_CDS_00642		putative short-chain dehydrogenase/reductase		putative oxidoreductase	IFB_0099_00934	IFB_0223_00928	GBBC_2040_03306	IPO_2222_03346	IFB_0158_01205	IFB_0221_03863	MK_10_00907	MK_16_00904	PPO_9019_01326	PPO_9134_03739	RNS_512A_02571	RNS_773B_02563	RNS_82331A_03360	D_s04321_00943
Dsol_CDS_00643		Cation efflux system protein	cnrA; swrC	Nickel and cobalt resistance protein CnrA; Swarming motility protein SwrC	IFB_0099_00933	IFB_0223_00927	GBBC_2040_03307	IPO_2222_03347	IFB_0158_01204	IFB_0221_03862	MK_10_00906	MK_16_00903	PPO_9019_01327	PPO_9134_03740	RNS_512A_02572	RNS_773B_02564	RNS_82331A_03359	D_s04321_00942
Dsol_CDS_00644	yfjG	conserved protein	pasT	Persistence and stress-resistance toxin PasT	IFB_0099_00823	IFB_0223_00817	GBBC_2040_03421	IPO_2222_03463	IFB_0158_03193	IFB_0221_03105	MK_10_00792	MK_16_00791	PPO_9019_04150	PPO_9134_00943	RNS_512A_04352	RNS_773B_03635	RNS_82331A_03246	D_s04321_00828
Dsol_CDS_00645	smpB	trans-translation protein	smpB	SsrA-binding protein	IFB_0099_00822	IFB_0223_00816	GBBC_2040_03422	IPO_2222_03464	IFB_0158_03194	IFB_0221_03106	MK_10_00791	MK_16_00790	PPO_9019_04151	PPO_9134_00942	RNS_512A_04351	RNS_773B_03634	RNS_82331A_03245	D_s04321_00827
Dsol_CDS_00646	smpA	Outer membrane lipoprotein OmlA	bamE	Outer membrane protein assembly factor BamE precursor	IFB_0099_00825	IFB_0223_00819	GBBC_2040_03419	IPO_2222_03461	IFB_0158_03191	IFB_0221_03103	MK_10_00794	MK_16_00793	PPO_9019_04148	PPO_9134_00945	RNS_512A_04354	RNS_773B_03637	RNS_82331A_03248	D_s04321_00830
Dsol_CDS_00647	yfjF	predicted protein	pasI	Persistence and stress-resistance antitoxin PasI	IFB_0099_00824	IFB_0223_00818	GBBC_2040_03420	IPO_2222_03462	IFB_0158_03192	IFB_0221_03104	MK_10_00793	MK_16_00792	PPO_9019_04149	PPO_9134_00944	RNS_512A_04353	RNS_773B_03636	RNS_82331A_03247	D_s04321_00829
Dsol_CDS_00648	yfjB	NAD kinase	ppnK	putative inorganic polyphosphate/ATP-NAD kinase	IFB_0099_00827	IFB_0223_00821	GBBC_2040_03417	IPO_2222_03459	IFB_0158_03189	IFB_0221_03101	MK_10_00796	MK_16_00795	PPO_9019_04146	PPO_9134_00947	RNS_512A_04356	RNS_773B_03639	RNS_82331A_03250	D_s04321_00832
Dsol_CDS_00649	recN	recombination and repair protein	recN	DNA repair protein RecN	IFB_0099_00826	IFB_0223_00820	GBBC_2040_03418	IPO_2222_03460	IFB_0158_03190	IFB_0221_03102	MK_10_00795	MK_16_00794	PPO_9019_04147	PPO_9134_00946	RNS_512A_04355	RNS_773B_03638	RNS_82331A_03249	D_s04321_00831
Dsol_CDS_00650	grpE	heat shock protein		heat shock protein GrpE	IFB_0099_00828	IFB_0223_00822	GBBC_2040_03416	IPO_2222_03458	IFB_0158_03188	IFB_0221_03100	MK_10_00797	MK_16_00796	PPO_9019_04145	PPO_9134_00948	RNS_512A_04357	RNS_773B_03640	RNS_82331A_03251	D_s04321_00833
Dsol_CDS_00651	yffH	GDP-mannose pyrophosphatase	nudK	GDP-mannose pyrophosphatase NudK	IFB_0099_00830	IFB_0223_00824	GBBC_2040_03414	IPO_2222_03456	IFB_0158_03186	IFB_0221_03098	MK_10_00799	MK_16_00798	PPO_9019_04143	PPO_9134_00950	RNS_512A_04359	RNS_773B_03642	RNS_82331A_03253	D_s04321_00835
Dsol_CDS_00652	mntH	proton-dependent divalent metal cation transporter	mntH	Divalent metal cation transporter MntH	IFB_0099_00829	IFB_0223_00823	GBBC_2040_03415	IPO_2222_03457	IFB_0158_03187	IFB_0221_03099	MK_10_00798	MK_16_00797	PPO_9019_04144	PPO_9134_00949	RNS_512A_04358	RNS_773B_03641	RNS_82331A_03252	D_s04321_00834
Dsol_CDS_00653		MunI regulatory protein	sinR	HTH-type transcriptional regulator SinR	IFB_0099_00812	IFB_0223_00806	GBBC_2040_03431	IPO_2222_03473	IFB_0158_03204	IFB_0221_03116	MK_10_00781	MK_16_00780	PPO_9019_04161	PPO_9134_00932		RNS_773B_03624	RNS_82331A_03235	D_s04321_00817
Dsol_CDS_00654		putative recombinase		hypothetical protein	IFB_0099_00810	IFB_0223_00804	GBBC_2040_03433	IPO_2222_03475	IFB_0158_03206	IFB_0221_03118	MK_10_00779	MK_16_00778	PPO_9019_04163	PPO_9134_00930		RNS_773B_03622	RNS_82331A_03233	D_s04321_00815
Dsol_CDS_00655		DNA-binding protein H-NS	hns	DNA-binding protein H-NS	IFB_0099_00811	IFB_0223_00805	GBBC_2040_03432	IPO_2222_03474	IFB_0158_03205	IFB_0221_03117	MK_10_00780	MK_16_00779	PPO_9019_04162	PPO_9134_00931		RNS_773B_03623	RNS_82331A_03234	D_s04321_00816
Dsol_CDS_00656		putative cytoplasmic protein		hypothetical protein	IFB_0099_00815	IFB_0223_00809	GBBC_2040_03428	IPO_2222_03470	IFB_0158_03201	IFB_0221_03113	MK_10_00784	MK_16_00783	PPO_9019_04158	PPO_9134_00935		RNS_773B_03627	RNS_82331A_03238	D_s04321_00820
Dsol_CDS_00657		hypothetical protein	rhsIA	Immunity protein RhsIA	IFB_0099_00816	IFB_0223_00810	GBBC_2040_03427	IPO_2222_03469	IFB_0158_03200	IFB_0221_03112	MK_10_00785	MK_16_00784	PPO_9019_04157	PPO_9134_00936		RNS_773B_03628	RNS_82331A_03239	D_s04321_00821
Dsol_CDS_00658		Transcriptional regulator		DNA-binding transcriptional regulator Nlp	IFB_0099_00814	IFB_0223_00808	GBBC_2040_03429	IPO_2222_03471	IFB_0158_03202	IFB_0221_03114	MK_10_00783	MK_16_00782	PPO_9019_04159	PPO_9134_00934		RNS_773B_03626	RNS_82331A_03237	D_s04321_00819
Dsol_CDS_00659		Rhs-family protein	rhsA	putative deoxyribonuclease RhsA	IFB_0099_00817	IFB_0223_00811	GBBC_2040_03426	IPO_2222_03468	IFB_0158_03199	IFB_0221_03111	MK_10_00786	MK_16_00785	PPO_9019_04156	PPO_9134_00937		RNS_773B_03629	RNS_82331A_03240	D_s04321_00822
Dsol_CDS_00660		hypothetical protein	tetA	Tetracycline resistance protein, class B	IFB_0099_00888	IFB_0223_00882	GBBC_2040_03357	IPO_2222_03397	IFB_0158_03128	IFB_0221_03040	MK_10_00857	MK_16_00856	PPO_9019_04085	PPO_9134_01008	RNS_512A_04414	RNS_773B_03700	RNS_82331A_03311	D_s04321_00893
Dsol_CDS_00661	yeaU	Tartrate dehydrogenase / Tartrate decarboxylase / D-malic enzyme	dmlA	D-malate dehydrogenase [decarboxylating]	IFB_0099_00890	IFB_0223_00884	GBBC_2040_03355	IPO_2222_03395	IFB_0158_03126	IFB_0221_03038	MK_10_00859	MK_16_00858	PPO_9019_04083	PPO_9134_01010	RNS_512A_04415	RNS_773B_03702	RNS_82331A_03313	D_s04321_00895
Dsol_CDS_00662		Maltose/maltodextrin transport ATP-binding protein MalK	malK	Maltose/maltodextrin import ATP-binding protein MalK	IFB_0099_00884	IFB_0223_00878	GBBC_2040_03361	IPO_2222_03401	IFB_0158_03132	IFB_0221_03044	MK_10_00853	MK_16_00852	PPO_9019_04089	PPO_9134_01004	RNS_512A_04410	RNS_773B_03696	RNS_82331A_03307	D_s04321_00889
Dsol_CDS_00663		Maltose/maltodextrin ABC transporter, permease protein MalG	sugB	Trehalose transport system permease protein SugB	IFB_0099_00885	IFB_0223_00879	GBBC_2040_03360	IPO_2222_03400	IFB_0158_03131	IFB_0221_03043	MK_10_00854	MK_16_00853	PPO_9019_04088	PPO_9134_01005	RNS_512A_04411	RNS_773B_03697	RNS_82331A_03308	D_s04321_00890
Dsol_CDS_00664		ABC-type sugar transport systems, permease component	sugA	Trehalose transport system permease protein SugA	IFB_0099_00886	IFB_0223_00880	GBBC_2040_03359	IPO_2222_03399	IFB_0158_03130	IFB_0221_03042	MK_10_00855	MK_16_00854	PPO_9019_04087	PPO_9134_01006	RNS_512A_04412	RNS_773B_03698	RNS_82331A_03309	D_s04321_00891
Dsol_CDS_00665	lfbB	Maltose/maltodextrin ABC transporter, substrate binding periplasmic protein MalE		putative ABC transporter-binding protein precursor	IFB_0099_00887	IFB_0223_00881	GBBC_2040_03358	IPO_2222_03398	IFB_0158_03129	IFB_0221_03041	MK_10_00856	MK_16_00855	PPO_9019_04086	PPO_9134_01007	RNS_512A_04413	RNS_773B_03699	RNS_82331A_03310	D_s04321_00892
Dsol_CDS_00666		Aromatic hydrocarbon utilization transcriptional regulator CatR (LysR family)	gltC	HTH-type transcriptional regulator GltC	IFB_0099_00881	IFB_0223_00875	GBBC_2040_03364	IPO_2222_03404	IFB_0158_03135	IFB_0221_03047	MK_10_00850	MK_16_00849	PPO_9019_04092	PPO_9134_01001	RNS_512A_04407	RNS_773B_03693	RNS_82331A_03304	D_s04321_00886
Dsol_CDS_00667	lfbR	LacI family transcriptional regulator	degA	HTH-type transcriptional regulator DegA	IFB_0099_00882	IFB_0223_00876	GBBC_2040_03363	IPO_2222_03403	IFB_0158_03134	IFB_0221_03046	MK_10_00851	MK_16_00850	PPO_9019_04091	PPO_9134_01002	RNS_512A_04408	RNS_773B_03694	RNS_82331A_03305	D_s04321_00887
Dsol_CDS_00668		Metal-dependent hydrolases of the beta-lactamase superfamily III		ribonuclease Z	IFB_0099_00883	IFB_0223_00877	GBBC_2040_03362	IPO_2222_03402	IFB_0158_03133	IFB_0221_03045	MK_10_00852	MK_16_00851	PPO_9019_04090	PPO_9134_01003	RNS_512A_04409	RNS_773B_03695	RNS_82331A_03306	D_s04321_00888
Dsol_CDS_00669	nrfD	NrfD protein		Polysulfide reductase, NrfD	IFB_0099_00878	IFB_0223_00872	GBBC_2040_03367	IPO_2222_03407	IFB_0158_03138	IFB_0221_03050	MK_10_00847	MK_16_00846	PPO_9019_04095	PPO_9134_00998	RNS_512A_04404	RNS_773B_03690	RNS_82331A_03301	D_s04321_00883
Dsol_CDS_00670	nrfC	NrfC protein	ydhX	putative ferredoxin-like protein YdhX precursor	IFB_0099_00879	IFB_0223_00873	GBBC_2040_03366	IPO_2222_03406	IFB_0158_03137	IFB_0221_03049	MK_10_00848	MK_16_00847	PPO_9019_04094	PPO_9134_00999	RNS_512A_04405	RNS_773B_03691	RNS_82331A_03302	D_s04321_00884
Dsol_CDS_00671		Probable lipase/esterase	aes	Acetyl esterase	IFB_0099_00880	IFB_0223_00874	GBBC_2040_03365	IPO_2222_03405	IFB_0158_03136	IFB_0221_03048	MK_10_00849	MK_16_00848	PPO_9019_04093	PPO_9134_01000	RNS_512A_04406	RNS_773B_03692	RNS_82331A_03303	D_s04321_00885
Dsol_CDS_00672		Fumarate reductase flavoprotein subunit	fccA	Fumarate reductase flavoprotein subunit precursor	IFB_0099_00875	IFB_0223_00869	GBBC_2040_03371	IPO_2222_03411	IFB_0158_03141	IFB_0221_03053	MK_10_00844	MK_16_00843	PPO_9019_04098	PPO_9134_00995	RNS_512A_04401	RNS_773B_03687	RNS_82331A_03298	D_s04321_00880
Dsol_CDS_00673	alkB	Alkylated DNA repair protein AlkB	alkB	Alpha-ketoglutarate-dependent dioxygenase AlkB	IFB_0099_00874	IFB_0223_00868	GBBC_2040_03372	IPO_2222_03412	IFB_0158_03142	IFB_0221_03054	MK_10_00843	MK_16_00842	PPO_9019_04099	PPO_9134_00994	RNS_512A_04400	RNS_773B_03686	RNS_82331A_03297	D_s04321_00879
Dsol_CDS_00674		Drug resistance transporter, EmrB/QacA family	hsrA	putative transport protein HsrA	IFB_0099_00877	IFB_0223_00871	GBBC_2040_03369	IPO_2222_03409	IFB_0158_03139	IFB_0221_03051	MK_10_00846	MK_16_00845	PPO_9019_04096	PPO_9134_00997	RNS_512A_04403	RNS_773B_03689	RNS_82331A_03300	D_s04321_00882
Dsol_CDS_00675		Fumarate reductase flavoprotein subunit	rsxG	Electron transport complex subunit RsxG	IFB_0099_00876	IFB_0223_00870	GBBC_2040_03370	IPO_2222_03410	IFB_0158_03140	IFB_0221_03052	MK_10_00845	MK_16_00844	PPO_9019_04097	PPO_9134_00996	RNS_512A_04402	RNS_773B_03688	RNS_82331A_03299	D_s04321_00881
Dsol_CDS_00676		Putative lysR-family transcriptional regulatory protein	cynR	HTH-type transcriptional regulator CynR	IFB_0099_00871	IFB_0223_00865	GBBC_2040_03375	IPO_2222_03415	IFB_0158_03145	IFB_0221_03057	MK_10_00840	MK_16_00839	PPO_9019_04102	PPO_9134_00991	RNS_512A_04397	RNS_773B_03683	RNS_82331A_03294	D_s04321_00876
Dsol_CDS_00677	fumA	Fumarate hydratase class I	fumA	Fumarate hydratase class I, aerobic	IFB_0099_00870	IFB_0223_00864	GBBC_2040_03376	IPO_2222_03416	IFB_0158_03146	IFB_0221_03058	MK_10_00839	MK_16_00838	PPO_9019_04103	PPO_9134_00990	RNS_512A_04396	RNS_773B_03682	RNS_82331A_03293	D_s04321_00875
Dsol_CDS_00678		DNA-3-methyladenine glycosylase II	alkA	DNA-3-methyladenine glycosylase	IFB_0099_00873	IFB_0223_00867	GBBC_2040_03373	IPO_2222_03413	IFB_0158_03143	IFB_0221_03055	MK_10_00842	MK_16_00841	PPO_9019_04100	PPO_9134_00993	RNS_512A_04399	RNS_773B_03685	RNS_82331A_03296	D_s04321_00878
Dsol_CDS_00679		putative membrane protein		Bacterial Transmembrane Pair family protein	IFB_0099_00872	IFB_0223_00866	GBBC_2040_03374	IPO_2222_03414	IFB_0158_03144	IFB_0221_03056	MK_10_00841	MK_16_00840	PPO_9019_04101	PPO_9134_00992	RNS_512A_04398	RNS_773B_03684	RNS_82331A_03295	D_s04321_00877
Dsol_CDS_00680	ygbD	Nitric oxide reductase FlRd-NAD(+) reductase	norW	Nitric oxide reductase FlRd-NAD(+) reductase	IFB_0099_00867	IFB_0223_00861	GBBC_2040_03379	IPO_2222_03419	IFB_0158_03149	IFB_0221_03061	MK_10_00836	MK_16_00835	PPO_9019_04106	PPO_9134_00987	RNS_512A_04393	RNS_773B_03679	RNS_82331A_03290	D_s04321_00872
Dsol_CDS_00681	tehB	Tellurite resistance protein tehB	tehB	putative S-adenosyl-L-methionine-dependent methyltransferase TehB	IFB_0099_00866	IFB_0223_00860	GBBC_2040_03380	IPO_2222_03420	IFB_0158_03150	IFB_0221_03062	MK_10_00835	MK_16_00834	PPO_9019_04107	PPO_9134_00986	RNS_512A_04392	RNS_773B_03678	RNS_82331A_03289	D_s04321_00871
Dsol_CDS_00682	ygaA	Anaerobic nitric oxide reductase transcription regulator norR	norR	Anaerobic nitric oxide reductase transcription regulator NorR	IFB_0099_00869	IFB_0223_00863	GBBC_2040_03377	IPO_2222_03417	IFB_0158_03147	IFB_0221_03059	MK_10_00838	MK_16_00837	PPO_9019_04104	PPO_9134_00989	RNS_512A_04395	RNS_773B_03681	RNS_82331A_03292	D_s04321_00874
Dsol_CDS_00683	norV	Anaerobic nitric oxide reductase flavorubredoxin	norV	Anaerobic nitric oxide reductase flavorubredoxin	IFB_0099_00868	IFB_0223_00862	GBBC_2040_03378	IPO_2222_03418	IFB_0158_03148	IFB_0221_03060	MK_10_00837	MK_16_00836	PPO_9019_04105	PPO_9134_00988	RNS_512A_04394	RNS_773B_03680	RNS_82331A_03291	D_s04321_00873
Dsol_CDS_00684	yjeH	predicted transporter	yjeH	Inner membrane protein YjeH	IFB_0099_00862	IFB_0223_00856	GBBC_2040_03384	IPO_2222_03424	IFB_0158_03154	IFB_0221_03066	MK_10_00831	MK_16_00830	PPO_9019_04111	PPO_9134_00982	RNS_512A_04388	RNS_773B_03674	RNS_82331A_03285	D_s04321_00867
Dsol_CDS_00685	zipA	cell division protein involved in Z ring assembly	zipA	Cell division protein ZipA	IFB_0099_00861	IFB_0223_00855	GBBC_2040_03385	IPO_2222_03425	IFB_0158_03155	IFB_0221_03067	MK_10_00830	MK_16_00829	PPO_9019_04112	PPO_9134_00981	RNS_512A_04387	RNS_773B_03673	RNS_82331A_03284	D_s04321_00866
Dsol_CDS_00686	ribB	3,4-dihydroxy-2-butanone-4-phosphate synthase	ribB	3,4-dihydroxy-2-butanone 4-phosphate synthase	IFB_0099_00865	IFB_0223_00859	GBBC_2040_03381	IPO_2222_03421	IFB_0158_03151	IFB_0221_03063	MK_10_00834	MK_16_00833	PPO_9019_04108	PPO_9134_00985	RNS_512A_04391	RNS_773B_03677	RNS_82331A_03288	D_s04321_00870
Dsol_CDS_00687	yqiC	conserved protein		Membrane fusogenic activity	IFB_0099_00863	IFB_0223_00857	GBBC_2040_03383	IPO_2222_03423	IFB_0158_03153	IFB_0221_03065	MK_10_00832	MK_16_00831	PPO_9019_04110	PPO_9134_00983	RNS_512A_04389	RNS_773B_03675	RNS_82331A_03286	D_s04321_00868
Dsol_CDS_00688	cysK	cysteine synthase A, O-acetylserine sulfhydrolase A subunit	cysK	Cysteine synthase A	IFB_0099_00859	IFB_0223_00853	GBBC_2040_03387	IPO_2222_03427	IFB_0158_03157	IFB_0221_03069	MK_10_00828	MK_16_00827	PPO_9019_04114	PPO_9134_00979	RNS_512A_04385	RNS_773B_03671	RNS_82331A_03282	D_s04321_00864
Dsol_CDS_00689	cysZ	predicted inner membrane protein		putative sulfate transport protein CysZ	IFB_0099_00860	IFB_0223_00854	GBBC_2040_03386	IPO_2222_03426	IFB_0158_03156	IFB_0221_03068	MK_10_00829	MK_16_00828	PPO_9019_04113	PPO_9134_00980	RNS_512A_04386	RNS_773B_03672	RNS_82331A_03283	D_s04321_00865
Dsol_CDS_00690	ptsI	Phosphoenolpyruvate-protein phosphotransferase of PTS system	ptsI	Phosphoenolpyruvate-protein phosphotransferase	IFB_0099_00857	IFB_0223_00851	GBBC_2040_03389	IPO_2222_03429	IFB_0158_03159	IFB_0221_03071	MK_10_00826	MK_16_00825	PPO_9019_04116	PPO_9134_00977	RNS_512A_04383	RNS_773B_03669	RNS_82331A_03280	D_s04321_00862
Dsol_CDS_00691	ptsH	phosphohistidinoprotein-hexose phosphotransferase component of PTS system (Hpr)	ptsH	Phosphocarrier protein HPr	IFB_0099_00858	IFB_0223_00852	GBBC_2040_03388	IPO_2222_03428	IFB_0158_03158	IFB_0221_03070	MK_10_00827	MK_16_00826	PPO_9019_04115	PPO_9134_00978	RNS_512A_04384	RNS_773B_03670	RNS_82331A_03281	D_s04321_00863
Dsol_CDS_00692		Transcriptional regulator, MarR family	hxlR	HTH-type transcriptional activator HxlR	IFB_0099_00855	IFB_0223_00849	GBBC_2040_03391	IPO_2222_03431	IFB_0158_03161	IFB_0221_03073	MK_10_00824	MK_16_00823	PPO_9019_04118	PPO_9134_00975	RNS_512A_04381	RNS_773B_03667	RNS_82331A_03278	D_s04321_00860
Dsol_CDS_00693	crr	glucose-specific enzyme IIA component of PTS	crr	Glucose-specific phosphotransferase enzyme IIA component	IFB_0099_00856	IFB_0223_00850	GBBC_2040_03390	IPO_2222_03430	IFB_0158_03160	IFB_0221_03072	MK_10_00825	MK_16_00824	PPO_9019_04117	PPO_9134_00976	RNS_512A_04382	RNS_773B_03668	RNS_82331A_03279	D_s04321_00861
Dsol_CDS_00694		Putative two-component system sensor kinase	cpxA	Sensor protein CpxA	IFB_0099_00853	IFB_0223_00847	GBBC_2040_03393	IPO_2222_03433	IFB_0158_03163	IFB_0221_03075	MK_10_00822	MK_16_00821	PPO_9019_04120	PPO_9134_00973	RNS_512A_04379	RNS_773B_03665	RNS_82331A_03276	D_s04321_00858
Dsol_CDS_00695		Enoyl-CoA hydratase	paaF	2,3-dehydroadipyl-CoA hydratase	IFB_0099_00854	IFB_0223_00848	GBBC_2040_03392	IPO_2222_03432	IFB_0158_03162	IFB_0221_03074	MK_10_00823	MK_16_00822	PPO_9019_04119	PPO_9134_00974	RNS_512A_04380	RNS_773B_03666	RNS_82331A_03277	D_s04321_00859
Dsol_CDS_00696	macA	macrolide-specific efflux protein	macA	Macrolide export protein MacA	IFB_0099_00851	IFB_0223_00845	GBBC_2040_03395	IPO_2222_03435	IFB_0158_03165	IFB_0221_03077	MK_10_00820	MK_16_00819	PPO_9019_04122	PPO_9134_00971	RNS_512A_04377	RNS_773B_03663	RNS_82331A_03274	D_s04321_00856
Dsol_CDS_00697		Putative two-component system response regulator	baeR	Transcriptional regulatory protein BaeR	IFB_0099_00852	IFB_0223_00846	GBBC_2040_03394	IPO_2222_03434	IFB_0158_03164	IFB_0221_03076	MK_10_00821	MK_16_00820	PPO_9019_04121	PPO_9134_00972	RNS_512A_04378	RNS_773B_03664	RNS_82331A_03275	D_s04321_00857
Dsol_CDS_00698		hypothetical protein		hypothetical protein	IFB_0099_00849	IFB_0223_00843		IPO_2222_03437	IFB_0158_03167	IFB_0221_03079	MK_10_00818	MK_16_00817	PPO_9019_04124	PPO_9134_00969		RNS_773B_03661	RNS_82331A_03272	D_s04321_00854
Dsol_CDS_00699	macB	Putative ABC transporter, ATP-binding protein	macB	Macrolide export ATP-binding/permease protein MacB	IFB_0099_00850	IFB_0223_00844	GBBC_2040_03396	IPO_2222_03436	IFB_0158_03166	IFB_0221_03078	MK_10_00819	MK_16_00818	PPO_9019_04123	PPO_9134_00970	RNS_512A_04376	RNS_773B_03662	RNS_82331A_03273	D_s04321_00855
Dsol_CDS_00700		Secreted protein Hcp	hcpA	Major exported protein	IFB_0099_00847	IFB_0223_00841	GBBC_2040_03397	IPO_2222_03439	IFB_0158_03169	IFB_0221_03081	MK_10_00816	MK_16_00815	PPO_9019_04126	PPO_9134_00967		RNS_773B_03659	RNS_82331A_03270	D_s04321_00852
Dsol_CDS_00701		hypothetical protein		hypothetical protein	IFB_0099_00848	IFB_0223_00842		IPO_2222_03438	IFB_0158_03168	IFB_0221_03080	MK_10_00817	MK_16_00816	PPO_9019_04125	PPO_9134_00968		RNS_773B_03660	RNS_82331A_03271	D_s04321_00853
Dsol_CDS_00702	cysM	cysteine synthase B (O-acetylserine sulfhydrolase B)	cysM	Cysteine synthase B	IFB_0099_00846	IFB_0223_00840	GBBC_2040_03398	IPO_2222_03440	IFB_0158_03170	IFB_0221_03082	MK_10_00815	MK_16_00814	PPO_9019_04127	PPO_9134_00966	RNS_512A_04375	RNS_773B_03658	RNS_82331A_03269	D_s04321_00851
Dsol_CDS_00703	yfeX	conserved protein	yfeX	putative deferrochelatase/peroxidase YfeX	IFB_0099_00845	IFB_0223_00839	GBBC_2040_03399	IPO_2222_03441	IFB_0158_03171	IFB_0221_03083	MK_10_00814	MK_16_00813	PPO_9019_04128	PPO_9134_00965	RNS_512A_04374	RNS_773B_03657	RNS_82331A_03268	D_s04321_00850
Dsol_CDS_00704		Cytosine/purine/uracil/thiamine/allantoin permease family protein	codB	Cytosine permease	IFB_0099_00844	IFB_0223_00838	GBBC_2040_03400	IPO_2222_03442	IFB_0158_03172	IFB_0221_03084	MK_10_00813	MK_16_00812	PPO_9019_04129	PPO_9134_00964	RNS_512A_04373	RNS_773B_03656	RNS_82331A_03267	D_s04321_00849
Dsol_CDS_00705		hypothetical protein		Bacterial regulatory proteins, luxR family	IFB_0099_00843	IFB_0223_00837	GBBC_2040_03401	IPO_2222_03443	IFB_0158_03173	IFB_0221_03085	MK_10_00812	MK_16_00811	PPO_9019_04130	PPO_9134_00963	RNS_512A_04372	RNS_773B_03655	RNS_82331A_03266	D_s04321_00848
Dsol_CDS_00706		Putative regulator for maltose metabolism		DNA-binding transcriptional regulator Nlp	IFB_0099_00842	IFB_0223_00836	GBBC_2040_03402	IPO_2222_03444	IFB_0158_03174	IFB_0221_03086	MK_10_00811	MK_16_00810	PPO_9019_04131	PPO_9134_00962	RNS_512A_04371	RNS_773B_03654	RNS_82331A_03265	D_s04321_00847
Dsol_CDS_00707		N-glycosyltransferase	rebG	4'-demethylrebeccamycin synthase	IFB_0099_00841	IFB_0223_00835	GBBC_2040_03403	IPO_2222_03445	IFB_0158_03175	IFB_0221_03087	MK_10_00810	MK_16_00809	PPO_9019_04132	PPO_9134_00961	RNS_512A_04370	RNS_773B_03653	RNS_82331A_03264	D_s04321_00846
Dsol_CDS_00708	yfeY	predicted protein		RpoE-regulated lipoprotein	IFB_0099_00840	IFB_0223_00834	GBBC_2040_03404	IPO_2222_03446	IFB_0158_03176	IFB_0221_03088	MK_10_00809	MK_16_00808	PPO_9019_04133	PPO_9134_00960	RNS_512A_04369	RNS_773B_03652	RNS_82331A_03263	D_s04321_00845
Dsol_CDS_00709	yddA	Hypothetical ABC transporter ATP-binding protein yddA	yddA	Inner membrane ABC transporter ATP-binding protein YddA	IFB_0099_00839	IFB_0223_00833	GBBC_2040_03405	IPO_2222_03447	IFB_0158_03177	IFB_0221_03089	MK_10_00808	MK_16_00807	PPO_9019_04134	PPO_9134_00959	RNS_512A_04368	RNS_773B_03651	RNS_82331A_03262	D_s04321_00844
Dsol_CDS_00710		Probable zinc protease pqqL	ptrA	Protease 3 precursor	IFB_0099_00838	IFB_0223_00832	GBBC_2040_03406	IPO_2222_03448	IFB_0158_03178	IFB_0221_03090	MK_10_00807	MK_16_00806	PPO_9019_04135	PPO_9134_00958	RNS_512A_04367	RNS_773B_03650	RNS_82331A_03261	D_s04321_00843
Dsol_CDS_00711		hypothetical protein		TonB-dependent Receptor Plug Domain protein	IFB_0099_00837	IFB_0223_00831	GBBC_2040_03407	IPO_2222_03449	IFB_0158_03179	IFB_0221_03091	MK_10_00806	MK_16_00805	PPO_9019_04136	PPO_9134_00957	RNS_512A_04366	RNS_773B_03649	RNS_82331A_03260	D_s04321_00842
Dsol_CDS_00712		Ferric siderophore transport system, periplasmic binding protein TonB		transport protein TonB	IFB_0099_00836	IFB_0223_00830	GBBC_2040_03408	IPO_2222_03450	IFB_0158_03180	IFB_0221_03092	MK_10_00805	MK_16_00804	PPO_9019_04137	PPO_9134_00956	RNS_512A_04365	RNS_773B_03648	RNS_82331A_03259	D_s04321_00841
Dsol_CDS_00713	ypeA	predicted acyltransferase with acyl-CoA N-acyltransferase domain	ypeA	Acetyltransferase YpeA	IFB_0099_00835	IFB_0223_00829	GBBC_2040_03409	IPO_2222_03451	IFB_0158_03181	IFB_0221_03093	MK_10_00804	MK_16_00803	PPO_9019_04138	PPO_9134_00955	RNS_512A_04364	RNS_773B_03647	RNS_82331A_03258	D_s04321_00840
Dsol_CDS_00714	hemF	coproporphyrinogen III oxidase	hemF	Coproporphyrinogen-III oxidase, aerobic	IFB_0099_00834	IFB_0223_00828	GBBC_2040_03410	IPO_2222_03452	IFB_0158_03182	IFB_0221_03094	MK_10_00803	MK_16_00802	PPO_9019_04139	PPO_9134_00954	RNS_512A_04363	RNS_773B_03646	RNS_82331A_03257	D_s04321_00839
Dsol_CDS_00715	yaiI	conserved protein		hypothetical protein	IFB_0099_00833	IFB_0223_00827	GBBC_2040_03411	IPO_2222_03453	IFB_0158_03183	IFB_0221_03095	MK_10_00802	MK_16_00801	PPO_9019_04140	PPO_9134_00953	RNS_512A_04362	RNS_773B_03645	RNS_82331A_03256	D_s04321_00838
Dsol_CDS_00716	maeB	NADP-linked malic enzyme	maeB	NADP-dependent malic enzyme	IFB_0099_00832	IFB_0223_00826	GBBC_2040_03412	IPO_2222_03454	IFB_0158_03184	IFB_0221_03096	MK_10_00801	MK_16_00800	PPO_9019_04141	PPO_9134_00952	RNS_512A_04361	RNS_773B_03644	RNS_82331A_03255	D_s04321_00837
Dsol_CDS_00717	talA	Transaldolase	tal	Transaldolase	IFB_0099_00831	IFB_0223_00825	GBBC_2040_03413	IPO_2222_03455	IFB_0158_03185	IFB_0221_03097	MK_10_00800	MK_16_00799	PPO_9019_04142	PPO_9134_00951	RNS_512A_04360	RNS_773B_03643	RNS_82331A_03254	D_s04321_00836
Dsol_CDS_00718	yggL	predicted protein		hypothetical protein	IFB_0099_00950	IFB_0223_00944	GBBC_2040_03291	IPO_2222_03331	IFB_0158_01221	IFB_0221_03879	MK_10_00923	MK_16_00920	PPO_9019_01310	PPO_9134_03723	RNS_512A_01308	RNS_773B_02548	RNS_82331A_03376	D_s04321_00959
Dsol_CDS_00719	yggN	predicted protein		hypothetical protein	IFB_0099_00951	IFB_0223_00945	GBBC_2040_03290	IPO_2222_03330	IFB_0158_01222	IFB_0221_03880	MK_10_00924	MK_16_00921	PPO_9019_01309	PPO_9134_03722	RNS_512A_01307	RNS_773B_02547	RNS_82331A_03377	D_s04321_00960
Dsol_CDS_00720		Serine protease		Extracellular serine protease precursor	IFB_0099_00952	IFB_0223_00946	GBBC_2040_03289	IPO_2222_03329	IFB_0158_01223	IFB_0221_03881	MK_10_00925	MK_16_00922	PPO_9019_01308	PPO_9134_03721	RNS_512A_01306	RNS_773B_02546	RNS_82331A_03378	D_s04321_00961
Dsol_CDS_00721	tas	Possible oxidoreductase	gpr	L-glyceraldehyde 3-phosphate reductase	IFB_0099_00953	IFB_0223_00947	GBBC_2040_03288	IPO_2222_03328	IFB_0158_01224	IFB_0221_03882	MK_10_00926	MK_16_00923	PPO_9019_01307	PPO_9134_03720	RNS_512A_01305	RNS_773B_02545	RNS_82331A_03379	D_s04321_00962
Dsol_CDS_00722		Possible lipoprotein	ygdR	putative lipoprotein YgdR precursor	IFB_0099_00954	IFB_0223_00948	GBBC_2040_03287	IPO_2222_03327	IFB_0158_01225	IFB_0221_03883	MK_10_00927	MK_16_00924	PPO_9019_01306	PPO_9134_03719	RNS_512A_01304	RNS_773B_02544	RNS_82331A_03380	D_s04321_00963
Dsol_CDS_00723	ansP	L-asparagine permease	aroP	Aromatic amino acid transport protein AroP	IFB_0099_00945	IFB_0223_00939	GBBC_2040_03296	IPO_2222_03336	IFB_0158_01216	IFB_0221_03874	MK_10_00918	MK_16_00915	PPO_9019_01315	PPO_9134_03728	RNS_512A_01313	RNS_773B_02553	RNS_82331A_03371	D_s04321_00954
Dsol_CDS_00724	mltC	membrane-bound lytic murein transglycosylase C	mltC	Membrane-bound lytic murein transglycosylase C precursor	IFB_0099_00946	IFB_0223_00940	GBBC_2040_03295	IPO_2222_03335	IFB_0158_01217	IFB_0221_03875	MK_10_00919	MK_16_00916	PPO_9019_01314	PPO_9134_03727	RNS_512A_01312	RNS_773B_02552	RNS_82331A_03372	D_s04321_00955
Dsol_CDS_00725	yggX	iron-sulfur cluster protector protein	yggX	putative Fe(2+)-trafficking protein	IFB_0099_00947	IFB_0223_00941	GBBC_2040_03294	IPO_2222_03334	IFB_0158_01218	IFB_0221_03876	MK_10_00920	MK_16_00917	PPO_9019_01313	PPO_9134_03726	RNS_512A_01311	RNS_773B_02551	RNS_82331A_03373	D_s04321_00956
Dsol_CDS_00726	mutY	adenine DNA glycosylase	mutY	A/G-specific adenine glycosylase	IFB_0099_00948	IFB_0223_00942	GBBC_2040_03293	IPO_2222_03333	IFB_0158_01219	IFB_0221_03877	MK_10_00921	MK_16_00918	PPO_9019_01312	PPO_9134_03725	RNS_512A_01310	RNS_773B_02550	RNS_82331A_03374	D_s04321_00957
Dsol_CDS_00727	yggH	tRNA (m7G46) methyltransferase, SAM-dependent	trmB	tRNA (guanine-N(7)-)-methyltransferase	IFB_0099_00949	IFB_0223_00943	GBBC_2040_03292	IPO_2222_03332	IFB_0158_01220	IFB_0221_03878	MK_10_00922	MK_16_00919	PPO_9019_01311	PPO_9134_03724	RNS_512A_01309	RNS_773B_02549	RNS_82331A_03375	D_s04321_00958
Dsol_CDS_00728	speC	ornithine decarboxylase, constitutive	speC	Ornithine decarboxylase, constitutive	IFB_0099_00944	IFB_0223_00938	GBBC_2040_03297	IPO_2222_03337	IFB_0158_01215	IFB_0221_03873	MK_10_00917	MK_16_00914	PPO_9019_01316	PPO_9134_03729	RNS_512A_01314	RNS_773B_02554	RNS_82331A_03370	D_s04321_00953
Dsol_CDS_00729		ABC transporter, ATP-binding protein	lolD	Lipoprotein-releasing system ATP-binding protein LolD	IFB_0099_00920	IFB_0223_00914	GBBC_2040_03321	IPO_2222_03361	IFB_0158_01191	IFB_0221_03849	MK_10_00892	MK_16_00890	PPO_9019_01340	PPO_9134_03753	RNS_512A_02583	RNS_773B_02577	RNS_82331A_03346	D_s04321_00929
Dsol_CDS_00730		putative exported protein		Tripartite tricarboxylate transporter family receptor	IFB_0099_00915	IFB_0223_00909	GBBC_2040_03326	IPO_2222_03366	IFB_0158_01186	IFB_0221_03844	MK_10_00887	MK_16_00885	PPO_9019_01345	PPO_9134_03758	RNS_512A_02588	RNS_773B_02582	RNS_82331A_03341	D_s04321_00924
Dsol_CDS_00731		DNA gyrase inhibitory protein	sbmC	DNA gyrase inhibitor	IFB_0099_00917	IFB_0223_00911	GBBC_2040_03324	IPO_2222_03364	IFB_0158_01188	IFB_0221_03846	MK_10_00889	MK_16_00887	PPO_9019_01343	PPO_9134_03756	RNS_512A_02586	RNS_773B_02580	RNS_82331A_03343	D_s04321_00926
Dsol_CDS_00732		Probable RND efflux membrane fusion protein	mdtN	Multidrug resistance protein MdtN	IFB_0099_00924	IFB_0223_00918			IFB_0158_01195	IFB_0221_03853	MK_10_00897	MK_16_00894	PPO_9019_01336	PPO_9134_03749	RNS_512A_02579	RNS_773B_02573	RNS_82331A_03350	D_s04321_00933
Dsol_CDS_00733		DNA topology modulation protein flar-related protein		topology modulation protein	IFB_0099_00925	IFB_0223_00919	GBBC_2040_03315	IPO_2222_03355	IFB_0158_01196	IFB_0221_03854	MK_10_00898	MK_16_00895	PPO_9019_01335	PPO_9134_03748	RNS_512A_02578	RNS_773B_02572	RNS_82331A_03351	D_s04321_00934
Dsol_CDS_00734		ABC transporter, permease protein	yknZ; macB	putative ABC transporter permease YknZ; Macrolide export ATP-binding/permease protein MacB	IFB_0099_00922	IFB_0223_00916	GBBC_2040_03319	IPO_2222_03359	IFB_0158_01193	IFB_0221_03851	MK_10_00894	MK_16_00892	PPO_9019_01338	PPO_9134_03751	RNS_512A_02581	RNS_773B_02575	RNS_82331A_03348	D_s04321_00931
Dsol_CDS_00735		Outer membrane efflux family protein		Outer membrane efflux protein	IFB_0099_00923	IFB_0223_00917	GBBC_2040_03318	IPO_2222_03358	IFB_0158_01194	IFB_0221_03852	MK_10_00896	MK_16_00893	PPO_9019_01337	PPO_9134_03750	RNS_512A_02580	RNS_773B_02574	RNS_82331A_03349	D_s04321_00932
Dsol_CDS_00736		Outer membrane protein		Outer membrane efflux protein	IFB_0099_00910	IFB_0223_00904	GBBC_2040_03331	IPO_2222_03371	IFB_0158_01181	IFB_0221_03839	MK_10_00882	MK_16_00880	PPO_9019_01350	PPO_9134_03763	RNS_512A_02593	RNS_773B_02587	RNS_82331A_03336	D_s04321_00919
Dsol_CDS_00737		IncI1 plasmid conjugative transfer protein TraF		hypothetical protein	IFB_0099_00907	IFB_0223_00901	GBBC_2040_03338	IPO_2222_03378	IFB_0158_03109	IFB_0221_03021	MK_10_00876	MK_16_00875	PPO_9019_04066	PPO_9134_01027	RNS_512A_04432	RNS_773B_03719	RNS_82331A_03330	D_s04321_00913
Dsol_CDS_00738	ytfH	predicted transcriptional regulator	yybR	putative HTH-type transcriptional regulator YybR	IFB_0099_00908	IFB_0223_00902	GBBC_2040_03337	IPO_2222_03377	IFB_0158_03108	IFB_0221_03020	MK_10_00877	MK_16_00876	PPO_9019_04065	PPO_9134_01028	RNS_512A_04433	RNS_773B_03720	RNS_82331A_03331	D_s04321_00914
Dsol_CDS_00739		Membrane-fusion protein		Peptidase family M50	IFB_0099_00913	IFB_0223_00907	GBBC_2040_03328	IPO_2222_03368	IFB_0158_01184	IFB_0221_03842	MK_10_00885	MK_16_00883	PPO_9019_01347	PPO_9134_03760	RNS_512A_02590	RNS_773B_02584	RNS_82331A_03339	D_s04321_00922
Dsol_CDS_00740		putative exported protein		Tripartite tricarboxylate transporter family receptor	IFB_0099_00914	IFB_0223_00908	GBBC_2040_03327	IPO_2222_03367	IFB_0158_01185	IFB_0221_03843	MK_10_00886	MK_16_00884	PPO_9019_01346	PPO_9134_03759	RNS_512A_02589	RNS_773B_02583	RNS_82331A_03340	D_s04321_00923
Dsol_CDS_00741		Membrane-fusion protein		multidrug efflux system subunit MdtA	IFB_0099_00911	IFB_0223_00905	GBBC_2040_03330	IPO_2222_03370	IFB_0158_01182	IFB_0221_03840	MK_10_00883	MK_16_00881	PPO_9019_01349	PPO_9134_03762	RNS_512A_02592	RNS_773B_02586	RNS_82331A_03337	D_s04321_00920
Dsol_CDS_00742		Membrane-fusion protein		hypothetical protein	IFB_0099_00912	IFB_0223_00906	GBBC_2040_03329	IPO_2222_03369	IFB_0158_01183	IFB_0221_03841	MK_10_00884	MK_16_00882	PPO_9019_01348	PPO_9134_03761	RNS_512A_02591	RNS_773B_02585	RNS_82331A_03338	D_s04321_00921
Dsol_CDS_00743		Probable cog3713, mipa like outer membrane v transmembrane protein		MltA-interacting protein MipA	IFB_0099_00902	IFB_0223_00896	GBBC_2040_03343	IPO_2222_03383	IFB_0158_03114	IFB_0221_03026	MK_10_00871	MK_16_00870	PPO_9019_04071	PPO_9134_01022	RNS_512A_04427	RNS_773B_03714	RNS_82331A_03325	D_s04321_00908
Dsol_CDS_00744		Nucleoside-diphosphate-sugar epimerase	lgrD	short chain dehydrogenase; Linear gramicidin synthase subunit D	IFB_0099_00901	IFB_0223_00895	GBBC_2040_03344	IPO_2222_03384	IFB_0158_03115	IFB_0221_03027	MK_10_00870	MK_16_00869	PPO_9019_04072	PPO_9134_01021	RNS_512A_04426	RNS_773B_03713	RNS_82331A_03324	D_s04321_00907
Dsol_CDS_00745				hypothetical protein	IFB_0099_00900	IFB_0223_00894	GBBC_2040_03345	IPO_2222_03385	IFB_0158_03116	IFB_0221_03028	MK_10_00869	MK_16_00868	PPO_9019_04073	PPO_9134_01020	RNS_512A_04425	RNS_773B_03712	RNS_82331A_03323	D_s04321_00906
Dsol_CDS_00746		putative membrane protein		Sulfite exporter TauE/SafE	IFB_0099_00899	IFB_0223_00893	GBBC_2040_03346	IPO_2222_03386	IFB_0158_03117	IFB_0221_03029	MK_10_00868	MK_16_00867	PPO_9019_04074	PPO_9134_01019	RNS_512A_04424	RNS_773B_03711	RNS_82331A_03322
Dsol_CDS_00747		RND efflux transporter	mexB	Multidrug resistance protein MexB	IFB_0099_00906	IFB_0223_00900	GBBC_2040_03339	IPO_2222_03379	IFB_0158_03110	IFB_0221_03022	MK_10_00875	MK_16_00874	PPO_9019_04067	PPO_9134_01026	RNS_512A_04431	RNS_773B_03718	RNS_82331A_03329	D_s04321_00912
Dsol_CDS_00748		Probable RND efflux membrane fusion protein	mdtA	Multidrug resistance protein MdtA precursor	IFB_0099_00905	IFB_0223_00899	GBBC_2040_03340	IPO_2222_03380	IFB_0158_03111	IFB_0221_03023	MK_10_00874	MK_16_00873	PPO_9019_04068	PPO_9134_01025	RNS_512A_04430	RNS_773B_03717	RNS_82331A_03328	D_s04321_00911
Dsol_CDS_00749		Sensor protein baeS	baeS	Signal transduction histidine-protein kinase BaeS	IFB_0099_00904	IFB_0223_00898	GBBC_2040_03341	IPO_2222_03381	IFB_0158_03112	IFB_0221_03024	MK_10_00873	MK_16_00872	PPO_9019_04069	PPO_9134_01024	RNS_512A_04429	RNS_773B_03716	RNS_82331A_03327	D_s04321_00910
Dsol_CDS_00750		Phosphate regulon transcriptional regulatory protein phoB	phoB	Phosphate regulon transcriptional regulatory protein PhoB	IFB_0099_00903	IFB_0223_00897	GBBC_2040_03342	IPO_2222_03382	IFB_0158_03113	IFB_0221_03025	MK_10_00872	MK_16_00871	PPO_9019_04070	PPO_9134_01023	RNS_512A_04428	RNS_773B_03715	RNS_82331A_03326	D_s04321_00909
Dsol_CDS_00751		Helix-turn-helix domain protein		hypothetical protein	IFB_0099_00894	IFB_0223_00888	GBBC_2040_03351	IPO_2222_03391	IFB_0158_03122	IFB_0221_03034	MK_10_00863	MK_16_00862	PPO_9019_04079	PPO_9134_01014	RNS_512A_04419	RNS_773B_03706	RNS_82331A_03317	D_s04321_00899
Dsol_CDS_00752		Putative preQ0 transporter		hypothetical protein	IFB_0099_00893	IFB_0223_00887	GBBC_2040_03352	IPO_2222_03392	IFB_0158_03123	IFB_0221_03035	MK_10_00862	MK_16_00861	PPO_9019_04080	PPO_9134_01013	RNS_512A_04418	RNS_773B_03705	RNS_82331A_03316	D_s04321_00898
Dsol_CDS_00753	queF	NADPH dependent preQ0 reductase	queF	NADPH-dependent 7-cyano-7-deazaguanine reductase	IFB_0099_00892	IFB_0223_00886	GBBC_2040_03353	IPO_2222_03393	IFB_0158_03124	IFB_0221_03036	MK_10_00861	MK_16_00860	PPO_9019_04081	PPO_9134_01012	RNS_512A_04417	RNS_773B_03704	RNS_82331A_03315	D_s04321_00897
Dsol_CDS_00754		Positive regulator of Tartrate dehydrogenase/decarboxylase/D-malic enzyme	dmlR	HTH-type transcriptional regulator DmlR	IFB_0099_00891	IFB_0223_00885	GBBC_2040_03354	IPO_2222_03394	IFB_0158_03125	IFB_0221_03037	MK_10_00860	MK_16_00859	PPO_9019_04082	PPO_9134_01011	RNS_512A_04416	RNS_773B_03703	RNS_82331A_03314	D_s04321_00896
Dsol_CDS_00755		MutT/nudix family protein	ndx1	Diadenosine hexaphosphate hydrolase	IFB_0099_00898	IFB_0223_00892	GBBC_2040_03347	IPO_2222_03387	IFB_0158_03118	IFB_0221_03030	MK_10_00867	MK_16_00866	PPO_9019_04075	PPO_9134_01018	RNS_512A_04423	RNS_773B_03710	RNS_82331A_03321	D_s04321_00903
Dsol_CDS_00756		LysR-family transcriptional regulator	gcvA	Glycine cleavage system transcriptional activator	IFB_0099_00897	IFB_0223_00891	GBBC_2040_03348	IPO_2222_03388	IFB_0158_03119	IFB_0221_03031	MK_10_00866	MK_16_00865	PPO_9019_04076	PPO_9134_01017	RNS_512A_04422	RNS_773B_03709	RNS_82331A_03320	D_s04321_00902
Dsol_CDS_00757	yqhA	Putative membrane protein		hypothetical protein	IFB_0099_00896	IFB_0223_00890	GBBC_2040_03349	IPO_2222_03389	IFB_0158_03120	IFB_0221_03032	MK_10_00865	MK_16_00864	PPO_9019_04077	PPO_9134_01016	RNS_512A_04421	RNS_773B_03708	RNS_82331A_03319	D_s04321_00901
Dsol_CDS_00758	rhiE	Rhamnogalacturonate lyase precursor	rhiE	Rhamnogalacturonate lyase precursor	IFB_0099_00895	IFB_0223_00889	GBBC_2040_03350	IPO_2222_03390	IFB_0158_03121	IFB_0221_03033	MK_10_00864	MK_16_00863	PPO_9019_04078	PPO_9134_01015	RNS_512A_04420	RNS_773B_03707	RNS_82331A_03318	D_s04321_00900
Dsol_CDS_00759		Fe-S Oxidoreductase		hypothetical protein	IFB_0099_01045	IFB_0223_01039	GBBC_2040_03198	IPO_2222_03235	IFB_0158_01315	IFB_0221_01630	MK_10_01019	MK_16_01015	PPO_9019_01215	PPO_9134_03628	RNS_512A_01208	RNS_773B_02453	RNS_82331A_03471	D_s04321_01053
Dsol_CDS_00760		hypothetical protein		hypothetical protein	IFB_0099_01046	IFB_0223_01040	GBBC_2040_03197	IPO_2222_03234	IFB_0158_01316	IFB_0221_01629	MK_10_01020	MK_16_01016	PPO_9019_01214	PPO_9134_03627	RNS_512A_01207	RNS_773B_02452	RNS_82331A_03472	D_s04321_01054
Dsol_CDS_00761		Serine phosphatase RsbU, regulator of sigma subunit		Stage II sporulation protein E (SpoIIE)	IFB_0099_01047	IFB_0223_01041	GBBC_2040_03196	IPO_2222_03233	IFB_0158_01317	IFB_0221_01628	MK_10_01021	MK_16_01017	PPO_9019_01213	PPO_9134_03626	RNS_512A_01206	RNS_773B_02451	RNS_82331A_03473	D_s04321_01055
Dsol_CDS_00762		pvcA protein		Pyoverdine/dityrosine biosynthesis protein	IFB_0099_01041	IFB_0223_01035	GBBC_2040_03202	IPO_2222_03239	IFB_0158_01311	IFB_0221_01634	MK_10_01015	MK_16_01011	PPO_9019_01219	PPO_9134_03632	RNS_512A_01212	RNS_773B_02457	RNS_82331A_03467	D_s04321_01049
Dsol_CDS_00763		Probable major facilitator superfamily (MFS) transporter		enterobactin exporter EntS	IFB_0099_01042	IFB_0223_01036	GBBC_2040_03201	IPO_2222_03238	IFB_0158_01312	IFB_0221_01633	MK_10_01016	MK_16_01012	PPO_9019_01218	PPO_9134_03631	RNS_512A_01211	RNS_773B_02456	RNS_82331A_03468	D_s04321_01050
Dsol_CDS_00764	phnA	conserved protein		hypothetical protein	IFB_0099_01043	IFB_0223_01037	GBBC_2040_03200	IPO_2222_03237	IFB_0158_01313	IFB_0221_01632	MK_10_01017	MK_16_01013	PPO_9019_01217	PPO_9134_03630	RNS_512A_01210	RNS_773B_02455	RNS_82331A_03469	D_s04321_01051
Dsol_CDS_00765		Sensory box/GGDEF family protein	yedQ	putative diguanylate cyclase YedQ	IFB_0099_01044	IFB_0223_01038	GBBC_2040_03199	IPO_2222_03236	IFB_0158_01314	IFB_0221_01631	MK_10_01018	MK_16_01014	PPO_9019_01216	PPO_9134_03629	RNS_512A_01209	RNS_773B_02454	RNS_82331A_03470	D_s04321_01052
Dsol_CDS_00766		putative drug transport transmembrane protein		Major Facilitator Superfamily protein	IFB_0099_01038	IFB_0223_01032	GBBC_2040_03205	IPO_2222_03242	IFB_0158_01308	IFB_0221_01637	MK_10_01012	MK_16_01008	PPO_9019_01222	PPO_9134_03635	RNS_512A_01215	RNS_773B_02460	RNS_82331A_03464	D_s04321_01046
Dsol_CDS_00767		Pyoverdine biosynthesis protein PvcA		Pyoverdine/dityrosine biosynthesis protein	IFB_0099_01039	IFB_0223_01033	GBBC_2040_03204	IPO_2222_03241	IFB_0158_01309	IFB_0221_01636	MK_10_01013	MK_16_01009	PPO_9019_01221	PPO_9134_03634	RNS_512A_01214	RNS_773B_02459	RNS_82331A_03465	D_s04321_01047
Dsol_CDS_00768		Phosphoglycolate phosphatase	gph	Phosphoglycolate phosphatase	IFB_0099_01040	IFB_0223_01034	GBBC_2040_03203	IPO_2222_03240	IFB_0158_01310	IFB_0221_01635	MK_10_01014	MK_16_01010	PPO_9019_01220	PPO_9134_03633	RNS_512A_01213	RNS_773B_02458	RNS_82331A_03466	D_s04321_01048
Dsol_CDS_00769	ybcL	UPF0098 protein ybcL precursor		putative kinase inhibitor	IFB_0099_01024	IFB_0223_01018	GBBC_2040_03218	IPO_2222_03257	IFB_0158_01294	IFB_0221_01651	MK_10_00997	MK_16_00994	PPO_9019_01236	PPO_9134_03649	RNS_512A_01230	RNS_773B_02474	RNS_82331A_03450	D_s04321_01032
Dsol_CDS_00770		Ornithine cyclodeaminase	rapL	L-lysine cyclodeaminase	IFB_0099_01035	IFB_0223_01029	GBBC_2040_03208	IPO_2222_03245	IFB_0158_01305	IFB_0221_01640	MK_10_01009	MK_16_01005	PPO_9019_01225	PPO_9134_03638	RNS_512A_01218	RNS_773B_02463	RNS_82331A_03461	D_s04321_01043
Dsol_CDS_00771		METAL-ACTIVATED PYRIDOXAL ENZYME	dthadh	D-threo-3-hydroxyaspartate dehydratase	IFB_0099_01036	IFB_0223_01030	GBBC_2040_03207	IPO_2222_03244	IFB_0158_01306	IFB_0221_01639	MK_10_01010	MK_16_01006	PPO_9019_01224	PPO_9134_03637	RNS_512A_01217	RNS_773B_02462	RNS_82331A_03462	D_s04321_01044
Dsol_CDS_00772		Transcriptional regulator, LysR family	dmlR	HTH-type transcriptional regulator DmlR	IFB_0099_01037	IFB_0223_01031	GBBC_2040_03206	IPO_2222_03243	IFB_0158_01307	IFB_0221_01638	MK_10_01011	MK_16_01007	PPO_9019_01223	PPO_9134_03636	RNS_512A_01216	RNS_773B_02461	RNS_82331A_03463	D_s04321_01045
Dsol_CDS_00773	yaiE	conserved protein		hypothetical protein	IFB_0099_01061	IFB_0223_01055	GBBC_2040_03182	IPO_2222_03219	IFB_0158_01331	IFB_0221_01614	MK_10_01035	MK_16_01031	PPO_9019_01199	PPO_9134_03612	RNS_512A_01192	RNS_773B_02437	RNS_82331A_03487	D_s04321_01069
Dsol_CDS_00774	aroL	shikimate kinase II	aroL	Shikimate kinase 2	IFB_0099_01060	IFB_0223_01054	GBBC_2040_03183	IPO_2222_03220	IFB_0158_01330	IFB_0221_01615	MK_10_01034	MK_16_01030	PPO_9019_01200	PPO_9134_03613	RNS_512A_01193	RNS_773B_02438	RNS_82331A_03486	D_s04321_01068
Dsol_CDS_00775	yaiD	DNA recombination-dependent growth factor C	rdgC	Recombination-associated protein RdgC	IFB_0099_01063	IFB_0223_01057	GBBC_2040_03180	IPO_2222_03217	IFB_0158_01333	IFB_0221_01612	MK_10_01037	MK_16_01033	PPO_9019_01197	PPO_9134_03610	RNS_512A_01190	RNS_773B_02435	RNS_82331A_03489	D_s04321_01071
Dsol_CDS_00776		Methyl-accepting chemotaxis protein	tap	Methyl-accepting chemotaxis protein IV	IFB_0099_01062	IFB_0223_01056	GBBC_2040_03181	IPO_2222_03218	IFB_0158_01332	IFB_0221_01613	MK_10_01036	MK_16_01032	PPO_9019_01198	PPO_9134_03611	RNS_512A_01191	RNS_773B_02436	RNS_82331A_03488	D_s04321_01070
Dsol_CDS_00777		Methionine synthase II (cobalamin-independent)		5-methyltetrahydropteroyltriglutamate-- homocysteine methyltransferase	IFB_0099_01057	IFB_0223_01051	GBBC_2040_03186	IPO_2222_03223	IFB_0158_01327	IFB_0221_01618	MK_10_01031	MK_16_01027	PPO_9019_01203	PPO_9134_03616	RNS_512A_01196	RNS_773B_02441	RNS_82331A_03483	D_s04321_01065
Dsol_CDS_00778		Lysophospholipase		Thermostable monoacylglycerol lipase	IFB_0099_01056	IFB_0223_01050			IFB_0158_01326	IFB_0221_01619	MK_10_01030	MK_16_01026	PPO_9019_01204	PPO_9134_03617	RNS_512A_01197	RNS_773B_02442	RNS_82331A_03482	D_s04321_01064
Dsol_CDS_00779	asnA	L-asparaginase	ansB	L-asparaginase precursor	IFB_0099_01059	IFB_0223_01053	GBBC_2040_03184	IPO_2222_03221	IFB_0158_01329	IFB_0221_01616	MK_10_01033	MK_16_01029	PPO_9019_01201	PPO_9134_03614	RNS_512A_01194	RNS_773B_02439	RNS_82331A_03485	D_s04321_01067
Dsol_CDS_00780	yojI	Putative ATP-binding component of a transport system	yojI	ABC transporter ATP-binding protein YojI	IFB_0099_01058	IFB_0223_01052	GBBC_2040_03185	IPO_2222_03222	IFB_0158_01328	IFB_0221_01617	MK_10_01032	MK_16_01028	PPO_9019_01202	PPO_9134_03615	RNS_512A_01195	RNS_773B_02440	RNS_82331A_03484	D_s04321_01066
Dsol_CDS_00781		Acetylornithine deacetylase/Succinyl-diaminopimelate desuccinylase-like deacylase		hypothetical protein	IFB_0099_01053	IFB_0223_01047	GBBC_2040_03190	IPO_2222_03227	IFB_0158_01323	IFB_0221_01622	MK_10_01027	MK_16_01023	PPO_9019_01207	PPO_9134_03620	RNS_512A_01200	RNS_773B_02445	RNS_82331A_03479	D_s04321_01061
Dsol_CDS_00782		Citrate-proton symporter	proP	Proline/betaine transporter	IFB_0099_01052	IFB_0223_01046	GBBC_2040_03191	IPO_2222_03228	IFB_0158_01322	IFB_0221_01623	MK_10_01026	MK_16_01022	PPO_9019_01208	PPO_9134_03621	RNS_512A_01201	RNS_773B_02446	RNS_82331A_03478	D_s04321_01060
Dsol_CDS_00783		Phosphoserine phosphatase	serB	Phosphoserine phosphatase	IFB_0099_01055	IFB_0223_01049	GBBC_2040_03188	IPO_2222_03225	IFB_0158_01325	IFB_0221_01620	MK_10_01029	MK_16_01025	PPO_9019_01205	PPO_9134_03618	RNS_512A_01198	RNS_773B_02443	RNS_82331A_03481	D_s04321_01063
Dsol_CDS_00784		LysR family regulatory protein	gltC; cynR	HTH-type transcriptional regulator GltC; HTH-type transcriptional regulator CynR	IFB_0099_01054	IFB_0223_01048	GBBC_2040_03189	IPO_2222_03226	IFB_0158_01324	IFB_0221_01621	MK_10_01028	MK_16_01024	PPO_9019_01206	PPO_9134_03619	RNS_512A_01199	RNS_773B_02444	RNS_82331A_03480	D_s04321_01062
Dsol_CDS_00785		Hydrogen peroxide-inducible genes activator	cysL	HTH-type transcriptional regulator CysL	IFB_0099_01049	IFB_0223_01043	GBBC_2040_03194	IPO_2222_03231	IFB_0158_01319	IFB_0221_01626	MK_10_01023	MK_16_01019	PPO_9019_01211	PPO_9134_03624	RNS_512A_01204	RNS_773B_02449	RNS_82331A_03475	D_s04321_01057
Dsol_CDS_00786		hypothetical protein		hypothetical protein	IFB_0099_01048	IFB_0223_01042	GBBC_2040_03195	IPO_2222_03232	IFB_0158_01318	IFB_0221_01627	MK_10_01022	MK_16_01018	PPO_9019_01212	PPO_9134_03625	RNS_512A_01205	RNS_773B_02450	RNS_82331A_03474	D_s04321_01056
Dsol_CDS_00787		putative membrane protein		Major Facilitator Superfamily protein	IFB_0099_01051	IFB_0223_01045	GBBC_2040_03192	IPO_2222_03229	IFB_0158_01321	IFB_0221_01624	MK_10_01025	MK_16_01021	PPO_9019_01209	PPO_9134_03622	RNS_512A_01202	RNS_773B_02447	RNS_82331A_03477	D_s04321_01059
Dsol_CDS_00788		Phosphinothricin N-acetyltransferase	yncA	N-acyltransferase YncA	IFB_0099_01050	IFB_0223_01044	GBBC_2040_03193	IPO_2222_03230	IFB_0158_01320	IFB_0221_01625	MK_10_01024	MK_16_01020	PPO_9019_01210	PPO_9134_03623	RNS_512A_01203	RNS_773B_02448	RNS_82331A_03476	D_s04321_01058
Dsol_CDS_00789	secD	SecYEG protein translocase auxillary subunit		preprotein translocase subunit SecD	IFB_0099_01078	IFB_0223_01072	GBBC_2040_03164	IPO_2222_03201	IFB_0158_01348	IFB_0221_01597	MK_10_01053	MK_16_01048	PPO_9019_01182	PPO_9134_03595	RNS_512A_01175	RNS_773B_02420	RNS_82331A_03504	D_s04321_01086
Dsol_CDS_00790	secF	SecYEG protein translocase auxillary subunit		preprotein translocase subunit SecF	IFB_0099_01079	IFB_0223_01073	GBBC_2040_03163	IPO_2222_03200	IFB_0158_01349	IFB_0221_01596	MK_10_01054	MK_16_01049	PPO_9019_01181	PPO_9134_03594	RNS_512A_01174	RNS_773B_02419	RNS_82331A_03505	D_s04321_01087
Dsol_CDS_00791	tgt	tRNA-guanine transglycosylase	tgt	Queuine tRNA-ribosyltransferase	IFB_0099_01076	IFB_0223_01070			IFB_0158_01346	IFB_0221_01599	MK_10_01051	MK_16_01046	PPO_9019_01184	PPO_9134_03597	RNS_512A_01177	RNS_773B_02422	RNS_82331A_03502	D_s04321_01084
Dsol_CDS_00792	yajC	SecYEG protein translocase auxillary subunit		preprotein translocase subunit YajC	IFB_0099_01077	IFB_0223_01071	GBBC_2040_03165	IPO_2222_03202	IFB_0158_01347	IFB_0221_01598	MK_10_01052	MK_16_01047	PPO_9019_01183	PPO_9134_03596	RNS_512A_01176	RNS_773B_02421	RNS_82331A_03503	D_s04321_01085
Dsol_CDS_00793	acpH	ACP phosphodiesterase	acpH	Acyl carrier protein phosphodiesterase	IFB_0099_01074	IFB_0223_01068	GBBC_2040_03169	IPO_2222_03206	IFB_0158_01344	IFB_0221_01601	MK_10_01049	MK_16_01044	PPO_9019_01186	PPO_9134_03599	RNS_512A_01179	RNS_773B_02424	RNS_82331A_03500	D_s04321_01082
Dsol_CDS_00794	queA	S-adenosylmethionine:tRNA ribosyltransferase-isomerase	queA	S-adenosylmethionine:tRNA ribosyltransferase-isomerase	IFB_0099_01075	IFB_0223_01069	GBBC_2040_03168	IPO_2222_03205	IFB_0158_01345	IFB_0221_01600	MK_10_01050	MK_16_01045	PPO_9019_01185	PPO_9134_03598	RNS_512A_01178	RNS_773B_02423	RNS_82331A_03501	D_s04321_01083
Dsol_CDS_00795	proY	predicted cryptic proline transporter	proY	Proline-specific permease ProY	IFB_0099_01072	IFB_0223_01066	GBBC_2040_03171	IPO_2222_03208	IFB_0158_01342	IFB_0221_01603	MK_10_01047	MK_16_01042	PPO_9019_01188	PPO_9134_03601	RNS_512A_01181	RNS_773B_02426	RNS_82331A_03498	D_s04321_01080
Dsol_CDS_00796		Alkyl hydroperoxide reductase subunit C-like protein	tsaA	putative peroxiredoxin	IFB_0099_01073	IFB_0223_01067	GBBC_2040_03170	IPO_2222_03207	IFB_0158_01343	IFB_0221_01602	MK_10_01048	MK_16_01043	PPO_9019_01187	PPO_9134_03600	RNS_512A_01180	RNS_773B_02425	RNS_82331A_03499	D_s04321_01081
Dsol_CDS_00797		Methionine synthase II (cobalamin-independent)	metE	5-methyltetrahydropteroyltriglutamate-- homocysteine methyltransferase	IFB_0099_01070	IFB_0223_01064	GBBC_2040_03173	IPO_2222_03210	IFB_0158_01340	IFB_0221_01605	MK_10_01045	MK_16_01040	PPO_9019_01190	PPO_9134_03603	RNS_512A_01183	RNS_773B_02428	RNS_82331A_03496	D_s04321_01078
Dsol_CDS_00798	brnQ	branched chain amino acid transporter (LIV-II)	brnQ	Branched-chain amino acid transport system 2 carrier protein	IFB_0099_01071	IFB_0223_01065	GBBC_2040_03172	IPO_2222_03209	IFB_0158_01341	IFB_0221_01604	MK_10_01046	MK_16_01041	PPO_9019_01189	PPO_9134_03602	RNS_512A_01182	RNS_773B_02427	RNS_82331A_03497	D_s04321_01079
Dsol_CDS_00799	phoR	sensory histidine kinase in two-component regulatory system with PhoB	phoR	Phosphate regulon sensor protein PhoR	IFB_0099_01068	IFB_0223_01062	GBBC_2040_03175	IPO_2222_03212	IFB_0158_01338	IFB_0221_01607	MK_10_01043	MK_16_01038	PPO_9019_01192	PPO_9134_03605	RNS_512A_01185	RNS_773B_02430	RNS_82331A_03494	D_s04321_01076
Dsol_CDS_00800		phosphate-binding protein of an ABC transporter	pstS	Phosphate-binding protein PstS precursor	IFB_0099_01069	IFB_0223_01063	GBBC_2040_03174	IPO_2222_03211	IFB_0158_01339	IFB_0221_01606	MK_10_01044	MK_16_01039	PPO_9019_01191	PPO_9134_03604	RNS_512A_01184	RNS_773B_02429	RNS_82331A_03495	D_s04321_01077
Dsol_CDS_00801	sbcD	exonuclease, dsDNA, ATP-dependent	sbcD	Nuclease SbcCD subunit D	IFB_0099_01066	IFB_0223_01060	GBBC_2040_03177	IPO_2222_03214	IFB_0158_01336	IFB_0221_01609	MK_10_01041	MK_16_01036	PPO_9019_01194	PPO_9134_03607	RNS_512A_01187	RNS_773B_02432	RNS_82331A_03492	D_s04321_01074
Dsol_CDS_00802	phoB	DNA-binding response regulator in two-component regulatory system with PhoR (or CreC)	phoB	Phosphate regulon transcriptional regulatory protein PhoB	IFB_0099_01067	IFB_0223_01061	GBBC_2040_03176	IPO_2222_03213	IFB_0158_01337	IFB_0221_01608	MK_10_01042	MK_16_01037	PPO_9019_01193	PPO_9134_03606	RNS_512A_01186	RNS_773B_02431	RNS_82331A_03493	D_s04321_01075
Dsol_CDS_00803	mak	manno(fructo)kinase	mak	Fructokinase	IFB_0099_01064	IFB_0223_01058	GBBC_2040_03179	IPO_2222_03216	IFB_0158_01334	IFB_0221_01611	MK_10_01038	MK_16_01034	PPO_9019_01196	PPO_9134_03609	RNS_512A_01189	RNS_773B_02434	RNS_82331A_03490	D_s04321_01072
Dsol_CDS_00804	sbcC	exonuclease, dsDNA, ATP-dependent	sbcC	Nuclease SbcCD subunit C	IFB_0099_01065	IFB_0223_01059	GBBC_2040_03178	IPO_2222_03215	IFB_0158_01335	IFB_0221_01610	MK_10_01040	MK_16_01035	PPO_9019_01195	PPO_9134_03608	RNS_512A_01188	RNS_773B_02433	RNS_82331A_03491	D_s04321_01073
Dsol_CDS_00805	yajQ	predicted nucleotide binding protein		putative nucleotide-binding protein	IFB_0099_01094	IFB_0223_01088	GBBC_2040_03147	IPO_2222_03184	IFB_0158_01364	IFB_0221_01581	MK_10_01069	MK_16_01064	PPO_9019_01166	PPO_9134_03579	RNS_512A_01159	RNS_773B_02404		D_s04321_01102
Dsol_CDS_00806	panE	2-dehydropantoate reductase, NADPH-specific	panE	2-dehydropantoate 2-reductase	IFB_0099_01093	IFB_0223_01087	GBBC_2040_03148	IPO_2222_03185	IFB_0158_01363	IFB_0221_01582	MK_10_01068	MK_16_01063	PPO_9019_01167	PPO_9134_03580	RNS_512A_01160	RNS_773B_02405	RNS_82331A_03519	D_s04321_01101
Dsol_CDS_00807	yajL	conserved protein	yajL	Chaperone protein YajL	IFB_0099_01092	IFB_0223_01086	GBBC_2040_03149	IPO_2222_03186	IFB_0158_01362	IFB_0221_01583	MK_10_01067	MK_16_01062	PPO_9019_01168	PPO_9134_03581	RNS_512A_01161	RNS_773B_02406	RNS_82331A_03518	D_s04321_01100
Dsol_CDS_00808	thiI	sulfur transfer protein	thiI	tRNA sulfurtransferase	IFB_0099_01091	IFB_0223_01085	GBBC_2040_03150	IPO_2222_03187	IFB_0158_01361	IFB_0221_01584	MK_10_01066	MK_16_01061	PPO_9019_01169	PPO_9134_03582	RNS_512A_01162	RNS_773B_02407	RNS_82331A_03517	D_s04321_01099
Dsol_CDS_00809	xseB	exonuclease VII small subunit	xseB	Exodeoxyribonuclease 7 small subunit	IFB_0099_01090	IFB_0223_01084	GBBC_2040_03151	IPO_2222_03188	IFB_0158_01360	IFB_0221_01585	MK_10_01065	MK_16_01060	PPO_9019_01170	PPO_9134_03583	RNS_512A_01163	RNS_773B_02408	RNS_82331A_03516	D_s04321_01098
Dsol_CDS_00810	ispA	geranyltranstransferase	ispA	Farnesyl diphosphate synthase	IFB_0099_01089	IFB_0223_01083	GBBC_2040_03152	IPO_2222_03189	IFB_0158_01359	IFB_0221_01586	MK_10_01064	MK_16_01059	PPO_9019_01171	PPO_9134_03584	RNS_512A_01164	RNS_773B_02409	RNS_82331A_03515	D_s04321_01097
Dsol_CDS_00811	pgpA	phosphatidylglycerophosphatase A	pgpA	Phosphatidylglycerophosphatase A	IFB_0099_01087	IFB_0223_01081	GBBC_2040_03155	IPO_2222_03192	IFB_0158_01357	IFB_0221_01588	MK_10_01062	MK_16_01057	PPO_9019_01173	PPO_9134_03586	RNS_512A_01166	RNS_773B_02411	RNS_82331A_03513	D_s04321_01095
Dsol_CDS_00812	thiL	thiamin-monophosphate kinase	thiL	Thiamine-monophosphate kinase	IFB_0099_01086	IFB_0223_01080	GBBC_2040_03156	IPO_2222_03193	IFB_0158_01356	IFB_0221_01589	MK_10_01061	MK_16_01056	PPO_9019_01174	PPO_9134_03587	RNS_512A_01167	RNS_773B_02412	RNS_82331A_03512	D_s04321_01094
Dsol_CDS_00813	nusB	transcription antitermination protein	nusB	N utilization substance protein B	IFB_0099_01085	IFB_0223_01079	GBBC_2040_03157	IPO_2222_03194	IFB_0158_01355	IFB_0221_01590	MK_10_01060	MK_16_01055	PPO_9019_01175	PPO_9134_03588	RNS_512A_01168	RNS_773B_02413	RNS_82331A_03511	D_s04321_01093
Dsol_CDS_00814	ribE	riboflavin synthase beta chain	ribE	6,7-dimethyl-8-ribityllumazine synthase	IFB_0099_01084	IFB_0223_01078	GBBC_2040_03158	IPO_2222_03195	IFB_0158_01354	IFB_0221_01591	MK_10_01059	MK_16_01054	PPO_9019_01176	PPO_9134_03589	RNS_512A_01169	RNS_773B_02414	RNS_82331A_03510	D_s04321_01092
Dsol_CDS_00815	ribD	bifunctional diaminohydroxyphosphoribosylaminopyrimidine deaminase/5-amino-6-(5-phosphoribosylamino) uracil reductase	ribD	Riboflavin biosynthesis protein RibD	IFB_0099_01083	IFB_0223_01077	GBBC_2040_03159	IPO_2222_03196	IFB_0158_01353	IFB_0221_01592	MK_10_01058	MK_16_01053	PPO_9019_01177	PPO_9134_03590	RNS_512A_01170	RNS_773B_02415	RNS_82331A_03509	D_s04321_01091
Dsol_CDS_00816	ybaD	Ribonucleotide reductase transcriptional regulator NrdR	nrdR	Transcriptional repressor NrdR	IFB_0099_01082	IFB_0223_01076	GBBC_2040_03160	IPO_2222_03197	IFB_0158_01352	IFB_0221_01593	MK_10_01057	MK_16_01052	PPO_9019_01178	PPO_9134_03591	RNS_512A_01171	RNS_773B_02416	RNS_82331A_03508	D_s04321_01090
Dsol_CDS_00817	mgtA	magnesium transporter	mgtA	Magnesium-transporting ATPase, P-type 1	IFB_0099_01081	IFB_0223_01075	GBBC_2040_03161	IPO_2222_03198	IFB_0158_01351	IFB_0221_01594	MK_10_01056	MK_16_01051	PPO_9019_01179	PPO_9134_03592	RNS_512A_01172	RNS_773B_02417	RNS_82331A_03507	D_s04321_01089
Dsol_CDS_00818	yajI	Putative outer membrane lipoprotein	yajI	putative lipoprotein YajI precursor	IFB_0099_01080	IFB_0223_01074	GBBC_2040_03162	IPO_2222_03199	IFB_0158_01350	IFB_0221_01595	MK_10_01055	MK_16_01050	PPO_9019_01180	PPO_9134_03593	RNS_512A_01173	RNS_773B_02418	RNS_82331A_03506	D_s04321_01088
Dsol_CDS_00819	ppdB	Prepilin peptidase dependent protein B precursor		hypothetical protein	IFB_0099_00962	IFB_0223_00956	GBBC_2040_03279	IPO_2222_03319	IFB_0158_01233	IFB_0221_03891	MK_10_00935	MK_16_00932	PPO_9019_01298	PPO_9134_03711	RNS_512A_01296	RNS_773B_02536	RNS_82331A_03388	D_s04321_00971
Dsol_CDS_00820		putative membrane protein		hypothetical protein	IFB_0099_00963	IFB_0223_00957	GBBC_2040_03278	IPO_2222_03318	IFB_0158_01234	IFB_0221_03892	MK_10_00936	MK_16_00933	PPO_9019_01297	PPO_9134_03710	RNS_512A_01295	RNS_773B_02535	RNS_82331A_03389	D_s04321_00972
Dsol_CDS_00821	ppdC	Putative prepilin peptidase dependent protein		hypothetical protein	IFB_0099_00964	IFB_0223_00958	GBBC_2040_03277	IPO_2222_03317	IFB_0158_01235	IFB_0221_03893	MK_10_00937	MK_16_00934	PPO_9019_01296	PPO_9134_03709	RNS_512A_01294	RNS_773B_02534	RNS_82331A_03390	D_s04321_00973
Dsol_CDS_00822	ptr	protease III	ptrA	Protease 3 precursor	IFB_0099_00965	IFB_0223_00959	GBBC_2040_03276	IPO_2222_03316	IFB_0158_01236	IFB_0221_03894	MK_10_00938	MK_16_00935	PPO_9019_01295	PPO_9134_03708	RNS_512A_01293	RNS_773B_02533	RNS_82331A_03391	D_s04321_00974
Dsol_CDS_00823	argA	N-acetylglutamate synthase	argA	Amino-acid acetyltransferase	IFB_0099_00966	IFB_0223_00960	GBBC_2040_03275	IPO_2222_03315	IFB_0158_01237	IFB_0221_03895	MK_10_00939	MK_16_00936	PPO_9019_01294	PPO_9134_03707	RNS_512A_01292	RNS_773B_02532	RNS_82331A_03392	D_s04321_00975
Dsol_CDS_00824	amiC	N-acetylmuramoyl-L-alanine amidase AmiC precursor	amiC	N-acetylmuramoyl-L-alanine amidase AmiC precursor	IFB_0099_00967	IFB_0223_00961	GBBC_2040_03274	IPO_2222_03314	IFB_0158_01238	IFB_0221_03896	MK_10_00940	MK_16_00937	PPO_9019_01293	PPO_9134_03706	RNS_512A_01291	RNS_773B_02531	RNS_82331A_03393	D_s04321_00976
Dsol_CDS_00825	mltA	membrane-bound lytic murein transglycosylase A	mltA	Membrane-bound lytic murein transglycosylase A precursor	IFB_0099_00970	IFB_0223_00964	GBBC_2040_03271	IPO_2222_03311	IFB_0158_01240	IFB_0221_01705	MK_10_00943	MK_16_00940	PPO_9019_01290	PPO_9134_03703	RNS_512A_01288	RNS_773B_02528	RNS_82331A_03396	D_s04321_00978
Dsol_CDS_00826		Acetyltransferase, GNAT family		putative acetyltransferase	IFB_0099_00971	IFB_0223_00965	GBBC_2040_03270	IPO_2222_03310	IFB_0158_01241	IFB_0221_01704	MK_10_00944	MK_16_00941	PPO_9019_01289	PPO_9134_03702	RNS_512A_01287	RNS_773B_02527	RNS_82331A_03397	D_s04321_00979
Dsol_CDS_00827	ygdQ	Putative transport protein		Integral membrane protein TerC family protein	IFB_0099_00955	IFB_0223_00949	GBBC_2040_03286	IPO_2222_03326	IFB_0158_01226	IFB_0221_03884	MK_10_00928	MK_16_00925	PPO_9019_01305	PPO_9134_03718	RNS_512A_01303	RNS_773B_02543	RNS_82331A_03381	D_s04321_00964
Dsol_CDS_00828	mutH	methyl-directed mismatch repair protein	mutH	DNA mismatch repair protein MutH	IFB_0099_00956	IFB_0223_00950	GBBC_2040_03285	IPO_2222_03325	IFB_0158_01227	IFB_0221_03885	MK_10_00929	MK_16_00926	PPO_9019_01304	PPO_9134_03717	RNS_512A_01302	RNS_773B_02542	RNS_82331A_03382	D_s04321_00965
Dsol_CDS_00829	nudH	nucleotide hydrolase	rppH	RNA pyrophosphohydrolase	IFB_0099_00957	IFB_0223_00951	GBBC_2040_03284	IPO_2222_03324	IFB_0158_01228	IFB_0221_03886	MK_10_00930	MK_16_00927	PPO_9019_01303	PPO_9134_03716	RNS_512A_01301	RNS_773B_02541	RNS_82331A_03383	D_s04321_00966
Dsol_CDS_00830	ptsP	PTS system nitrogen assimilation enzyme I component/putative sensory transducer	ptsI	Phosphoenolpyruvate-protein phosphotransferase	IFB_0099_00958	IFB_0223_00952	GBBC_2040_03283	IPO_2222_03323	IFB_0158_01229	IFB_0221_03887	MK_10_00931	MK_16_00928	PPO_9019_01302	PPO_9134_03715	RNS_512A_01300	RNS_773B_02540	RNS_82331A_03384	D_s04321_00967
Dsol_CDS_00831	lgt	phosphatidylglycerol-prolipoprotein diacylglyceryl transferase	lgt	Prolipoprotein diacylglyceryl transferase	IFB_0099_00959	IFB_0223_00953	GBBC_2040_03282	IPO_2222_03322	IFB_0158_01230	IFB_0221_03888	MK_10_00932	MK_16_00929	PPO_9019_01301	PPO_9134_03714	RNS_512A_01299	RNS_773B_02539	RNS_82331A_03385	D_s04321_00968
Dsol_CDS_00832	thyA	thymidylate synthetase	thyA	Thymidylate synthase	IFB_0099_00960	IFB_0223_00954	GBBC_2040_03281	IPO_2222_03321	IFB_0158_01231	IFB_0221_03889	MK_10_00933	MK_16_00930	PPO_9019_01300	PPO_9134_03713	RNS_512A_01298	RNS_773B_02538	RNS_82331A_03386	D_s04321_00969
Dsol_CDS_00833	ppdA	Prepilin peptidase dependent protein A		hypothetical protein	IFB_0099_00961	IFB_0223_00955	GBBC_2040_03280	IPO_2222_03320	IFB_0158_01232	IFB_0221_03890	MK_10_00934	MK_16_00931	PPO_9019_01299	PPO_9134_03712	RNS_512A_01297	RNS_773B_02537	RNS_82331A_03387	D_s04321_00970
Dsol_CDS_00834	ygdG	Ssb-binding protein	ygdG	Flap endonuclease Xni	IFB_0099_00981	IFB_0223_00975	GBBC_2040_03260	IPO_2222_03300	IFB_0158_01251	IFB_0221_01694	MK_10_00954	MK_16_00951	PPO_9019_01279	PPO_9134_03692	RNS_512A_01277	RNS_773B_02517	RNS_82331A_03407	D_s04321_00989
Dsol_CDS_00835	ygdE	predicted methyltransferase	rlmM	Ribosomal RNA large subunit methyltransferase M	IFB_0099_00980	IFB_0223_00974	GBBC_2040_03261	IPO_2222_03301	IFB_0158_01250	IFB_0221_01695	MK_10_00953	MK_16_00950	PPO_9019_01280	PPO_9134_03693	RNS_512A_01278	RNS_773B_02518	RNS_82331A_03406	D_s04321_00988
Dsol_CDS_00836	syd	predicted protein		SecY interacting protein Syd	IFB_0099_00983	IFB_0223_00977	GBBC_2040_03258	IPO_2222_03298	IFB_0158_01253	IFB_0221_01692	MK_10_00956	MK_16_00953	PPO_9019_01277	PPO_9134_03690	RNS_512A_01275	RNS_773B_02515	RNS_82331A_03409	D_s04321_00991
Dsol_CDS_00837	ygdH	conserved protein	ygdH	LOG family protein YgdH	IFB_0099_00982	IFB_0223_00976	GBBC_2040_03259	IPO_2222_03299	IFB_0158_01252	IFB_0221_01693	MK_10_00955	MK_16_00952	PPO_9019_01278	PPO_9134_03691	RNS_512A_01276	RNS_773B_02516	RNS_82331A_03408	D_s04321_00990
Dsol_CDS_00838	truC	tRNA pseudouridine synthase	truC	tRNA pseudouridine synthase C	IFB_0099_00986	IFB_0223_00980	GBBC_2040_03255	IPO_2222_03295	IFB_0158_01256	IFB_0221_01689	MK_10_00959	MK_16_00956	PPO_9019_01274	PPO_9134_03687	RNS_512A_01272	RNS_773B_02512	RNS_82331A_03412	D_s04321_00994
Dsol_CDS_00839	yqcC	conserved protein		hypothetical protein	IFB_0099_00985	IFB_0223_00979	GBBC_2040_03256	IPO_2222_03296	IFB_0158_01255	IFB_0221_01690	MK_10_00958	MK_16_00955	PPO_9019_01275	PPO_9134_03688	RNS_512A_01273	RNS_773B_02513	RNS_82331A_03411	D_s04321_00993
Dsol_CDS_00840	yaeH	conserved protein		hypothetical protein	IFB_0099_00988	IFB_0223_00982	GBBC_2040_03253	IPO_2222_03293	IFB_0158_01258	IFB_0221_01687	MK_10_00961	MK_16_00958	PPO_9019_01272	PPO_9134_03685	RNS_512A_01270	RNS_773B_02510	RNS_82331A_03414	D_s04321_00996
Dsol_CDS_00841	yqcA	predicted flavoprotein	cysJ	Sulfite reductase [NADPH] flavoprotein alpha-component	IFB_0099_00987	IFB_0223_00981	GBBC_2040_03254	IPO_2222_03294	IFB_0158_01257	IFB_0221_01688	MK_10_00960	MK_16_00957	PPO_9019_01273	PPO_9134_03686	RNS_512A_01271	RNS_773B_02511	RNS_82331A_03413	D_s04321_00995
Dsol_CDS_00842		Histone acetyltransferase HPA2-like acetyltransferase		ribosomal-protein-alanine N-acetyltransferase	IFB_0099_00973	IFB_0223_00967	GBBC_2040_03268	IPO_2222_03308	IFB_0158_01243	IFB_0221_01702	MK_10_00946	MK_16_00943	PPO_9019_01287	PPO_9134_03700	RNS_512A_01285	RNS_773B_02525	RNS_82331A_03399	D_s04321_00981
Dsol_CDS_00843		D-3-phosphoglycerate dehydrogenase	slcC	(S)-sulfolactate dehydrogenase	IFB_0099_00972	IFB_0223_00966	GBBC_2040_03269	IPO_2222_03309	IFB_0158_01242	IFB_0221_01703	MK_10_00945	MK_16_00942	PPO_9019_01288	PPO_9134_03701	RNS_512A_01286	RNS_773B_02526	RNS_82331A_03398	D_s04321_00980
Dsol_CDS_00844	ygdK	predicted Fe-S metabolism protein	csdE	Sulfur acceptor protein CsdE	IFB_0099_00975	IFB_0223_00969	GBBC_2040_03266	IPO_2222_03306	IFB_0158_01245	IFB_0221_01700	MK_10_00948	MK_16_00945	PPO_9019_01285	PPO_9134_03698	RNS_512A_01283	RNS_773B_02523	RNS_82331A_03401	D_s04321_00983
Dsol_CDS_00845	ygdL	conserved protein	tcdA	tRNA threonylcarbamoyladenosine dehydratase	IFB_0099_00974	IFB_0223_00968	GBBC_2040_03267	IPO_2222_03307	IFB_0158_01244	IFB_0221_01701	MK_10_00947	MK_16_00944	PPO_9019_01286	PPO_9134_03699	RNS_512A_01284	RNS_773B_02524	RNS_82331A_03400	D_s04321_00982
Dsol_CDS_00846	csdA	Cysteine desulfurase	csdA	Cysteine desulfurase CsdA	IFB_0099_00976	IFB_0223_00970	GBBC_2040_03265	IPO_2222_03305	IFB_0158_01246	IFB_0221_01699	MK_10_00949	MK_16_00946	PPO_9019_01284	PPO_9134_03697	RNS_512A_01282	RNS_773B_02522	RNS_82331A_03402	D_s04321_00984
Dsol_CDS_00847	ygdD	conserved inner membrane protein		hypothetical protein	IFB_0099_00979	IFB_0223_00973	GBBC_2040_03262	IPO_2222_03302	IFB_0158_01249	IFB_0221_01696	MK_10_00952	MK_16_00949	PPO_9019_01281	PPO_9134_03694	RNS_512A_01279	RNS_773B_02519	RNS_82331A_03405	D_s04321_00987
Dsol_CDS_00848	gcvA	DNA-binding transcriptional dual regulator	gcvA	Glycine cleavage system transcriptional activator	IFB_0099_00978	IFB_0223_00972	GBBC_2040_03263	IPO_2222_03303	IFB_0158_01248	IFB_0221_01697	MK_10_00951	MK_16_00948	PPO_9019_01282	PPO_9134_03695	RNS_512A_01280	RNS_773B_02520	RNS_82331A_03404	D_s04321_00986
Dsol_CDS_00849	rseP	inner membrane zinc RIP metalloprotease	rseP	Regulator of sigma-E protease RseP	IFB_0099_01000	IFB_0223_00994	GBBC_2040_03241	IPO_2222_03281	IFB_0158_01270	IFB_0221_01675	MK_10_00973	MK_16_00970	PPO_9019_01260	PPO_9134_03673	RNS_512A_01258	RNS_773B_02498	RNS_82331A_03426	D_s04321_01008
Dsol_CDS_00850	yaeT	conserved protein	bamA	Outer membrane protein assembly factor BamA precursor	IFB_0099_01001	IFB_0223_00995	GBBC_2040_03240	IPO_2222_03280	IFB_0158_01271	IFB_0221_01674	MK_10_00974	MK_16_00971	PPO_9019_01259	PPO_9134_03672	RNS_512A_01257	RNS_773B_02497	RNS_82331A_03427	D_s04321_01009
Dsol_CDS_00851	ispU	undecaprenyl pyrophosphate synthetase (di-trans,poly-cis-decaprenylcistransferase)	ispU	Ditrans,polycis-undecaprenyl-diphosphate synthase ((2E,6E)-farnesyl-diphosphate specific)	IFB_0099_00998	IFB_0223_00992	GBBC_2040_03243	IPO_2222_03283	IFB_0158_01268	IFB_0221_01677	MK_10_00971	MK_16_00968	PPO_9019_01262	PPO_9134_03675	RNS_512A_01260	RNS_773B_02500	RNS_82331A_03424	D_s04321_01006
Dsol_CDS_00852	cdsA	CDP-diglyceride synthase	cdsA	Phosphatidate cytidylyltransferase	IFB_0099_00999	IFB_0223_00993	GBBC_2040_03242	IPO_2222_03282	IFB_0158_01269	IFB_0221_01676	MK_10_00972	MK_16_00969	PPO_9019_01261	PPO_9134_03674	RNS_512A_01259	RNS_773B_02499	RNS_82331A_03425	D_s04321_01007
Dsol_CDS_00853	fabZ	(3R)-hydroxymyristol acyl carrier protein dehydratase	fabZ	3-hydroxyacyl-[acyl-carrier-protein] dehydratase FabZ	IFB_0099_01004	IFB_0223_00998	GBBC_2040_03237	IPO_2222_03277	IFB_0158_01274	IFB_0221_01671	MK_10_00977	MK_16_00974	PPO_9019_01256	PPO_9134_03669	RNS_512A_01254	RNS_773B_02494	RNS_82331A_03430	D_s04321_01012
Dsol_CDS_00854	lpxA	UDP-N-acetylglucosamine acyltransferase	lpxA	Acyl-[acyl-carrier-protein]--UDP-N- acetylglucosamine O-acyltransferase	IFB_0099_01005	IFB_0223_00999	GBBC_2040_03236	IPO_2222_03276	IFB_0158_01275	IFB_0221_01670	MK_10_00978	MK_16_00975	PPO_9019_01255	PPO_9134_03668	RNS_512A_01253	RNS_773B_02493	RNS_82331A_03431	D_s04321_01013
Dsol_CDS_00855	hlpA	periplasmic chaperone	skp	Chaperone protein Skp precursor	IFB_0099_01002	IFB_0223_00996	GBBC_2040_03239	IPO_2222_03279	IFB_0158_01272	IFB_0221_01673	MK_10_00975	MK_16_00972	PPO_9019_01258	PPO_9134_03671	RNS_512A_01256	RNS_773B_02496	RNS_82331A_03428	D_s04321_01010
Dsol_CDS_00856	lpxD	UDP-3-O-(3-hydroxymyristoyl)-glucosamine N-acyltransferase	lpxD	UDP-3-O-(3-hydroxymyristoyl)glucosamine N-acyltransferase	IFB_0099_01003	IFB_0223_00997	GBBC_2040_03238	IPO_2222_03278	IFB_0158_01273	IFB_0221_01672	MK_10_00976	MK_16_00973	PPO_9019_01257	PPO_9134_03670	RNS_512A_01255	RNS_773B_02495	RNS_82331A_03429	D_s04321_01011
Dsol_CDS_00857	map	methionine aminopeptidase	map	Methionine aminopeptidase	IFB_0099_00991	IFB_0223_00985	GBBC_2040_03250	IPO_2222_03290	IFB_0158_01261	IFB_0221_01684	MK_10_00964	MK_16_00961	PPO_9019_01269	PPO_9134_03682	RNS_512A_01267	RNS_773B_02507	RNS_82331A_03417	D_s04321_00999
Dsol_CDS_00858	rpsB	30S ribosomal subunit protein S2	rpsB	30S ribosomal protein S2	IFB_0099_00993	IFB_0223_00987	GBBC_2040_03248	IPO_2222_03288	IFB_0158_01263	IFB_0221_01682	MK_10_00966	MK_16_00963	PPO_9019_01267	PPO_9134_03680	RNS_512A_01265	RNS_773B_02505	RNS_82331A_03419	D_s04321_01001
Dsol_CDS_00859	dapD	2,3,4,5-tetrahydropyridine-2-carboxylate N-succinyltransferase	dapD	2,3,4,5-tetrahydropyridine-2,6-dicarboxylate N-succinyltransferase	IFB_0099_00989	IFB_0223_00983	GBBC_2040_03252	IPO_2222_03292	IFB_0158_01259	IFB_0221_01686	MK_10_00962	MK_16_00959	PPO_9019_01271	PPO_9134_03684	RNS_512A_01269	RNS_773B_02509	RNS_82331A_03415	D_s04321_00997
Dsol_CDS_00860	glnD	uridylyltransferase/uridylyl-removing enzyme	glnD	Bifunctional uridylyltransferase/uridylyl-removing enzyme	IFB_0099_00990	IFB_0223_00984	GBBC_2040_03251	IPO_2222_03291	IFB_0158_01260	IFB_0221_01685	MK_10_00963	MK_16_00960	PPO_9019_01270	PPO_9134_03683	RNS_512A_01268	RNS_773B_02508	RNS_82331A_03416	D_s04321_00998
Dsol_CDS_00861	frr	ribosome recycling factor	frr	Ribosome-recycling factor	IFB_0099_00996	IFB_0223_00990	GBBC_2040_03245	IPO_2222_03285	IFB_0158_01266	IFB_0221_01679	MK_10_00969	MK_16_00966	PPO_9019_01264	PPO_9134_03677	RNS_512A_01262	RNS_773B_02502	RNS_82331A_03422	D_s04321_01004
Dsol_CDS_00862	dxr	1-deoxy-d-xylulose 5-phosphate reductoisomerase	dxr	1-deoxy-D-xylulose 5-phosphate reductoisomerase	IFB_0099_00997	IFB_0223_00991	GBBC_2040_03244	IPO_2222_03284	IFB_0158_01267	IFB_0221_01678	MK_10_00970	MK_16_00967	PPO_9019_01263	PPO_9134_03676	RNS_512A_01261	RNS_773B_02501	RNS_82331A_03423	D_s04321_01005
Dsol_CDS_00863	tsf	protein chain elongation factor EF-Ts	tsf	Elongation factor Ts	IFB_0099_00994	IFB_0223_00988	GBBC_2040_03247	IPO_2222_03287	IFB_0158_01264	IFB_0221_01681	MK_10_00967	MK_16_00964	PPO_9019_01266	PPO_9134_03679	RNS_512A_01264	RNS_773B_02504	RNS_82331A_03420	D_s04321_01002
Dsol_CDS_00864	pyrH	uridylate kinase	pyrH	Uridylate kinase	IFB_0099_00995	IFB_0223_00989	GBBC_2040_03246	IPO_2222_03286	IFB_0158_01265	IFB_0221_01680	MK_10_00968	MK_16_00965	PPO_9019_01265	PPO_9134_03678	RNS_512A_01263	RNS_773B_02503	RNS_82331A_03421	D_s04321_01003
Dsol_CDS_00865	mutS	methyl-directed mismatch repair protein	mutS	DNA mismatch repair protein MutS	IFB_0099_01016	IFB_0223_01010	GBBC_2040_03225	IPO_2222_03265	IFB_0158_01286	IFB_0221_01659	MK_10_00989	MK_16_00986	PPO_9019_01244	PPO_9134_03657	RNS_512A_01242	RNS_773B_02482	RNS_82331A_03442	D_s04321_01024
Dsol_CDS_00866	cutF	Copper homeostasis protein CutF precursor / Lipoprotein NlpE involeved in surface adhesion	nlpE	Lipoprotein NlpE precursor	IFB_0099_01015	IFB_0223_01009	GBBC_2040_03226	IPO_2222_03266	IFB_0158_01285	IFB_0221_01660	MK_10_00988	MK_16_00985	PPO_9019_01245	PPO_9134_03658	RNS_512A_01243	RNS_773B_02483	RNS_82331A_03441	D_s04321_01023
Dsol_CDS_00867	yaeQ	conserved protein		YaeQ protein	IFB_0099_01014	IFB_0223_01008	GBBC_2040_03227	IPO_2222_03267	IFB_0158_01284	IFB_0221_01661	MK_10_00987	MK_16_00984	PPO_9019_01246	PPO_9134_03659	RNS_512A_01244	RNS_773B_02484	RNS_82331A_03440	D_s04321_01022
Dsol_CDS_00868		Putative AraC-type regulatory protein	ureR	Urease operon transcriptional activator	IFB_0099_01022	IFB_0223_01016	GBBC_2040_03219	IPO_2222_03259	IFB_0158_01292	IFB_0221_01653	MK_10_00995	MK_16_00992	PPO_9019_01238	PPO_9134_03651	RNS_512A_01232	RNS_773B_02476	RNS_82331A_03448	D_s04321_01030
Dsol_CDS_00869	accA	acetyl-CoA carboxylase, carboxytransferase, alpha subunit	accA	Acetyl-coenzyme A carboxylase carboxyl transferase subunit alpha	IFB_0099_01009	IFB_0223_01003	GBBC_2040_03232	IPO_2222_03272	IFB_0158_01279	IFB_0221_01666	MK_10_00982	MK_16_00979	PPO_9019_01251	PPO_9134_03664	RNS_512A_01249	RNS_773B_02489	RNS_82331A_03435	D_s04321_01017
Dsol_CDS_00870	dnaE	DNA polymerase III alpha subunit	dnaE	DNA polymerase III subunit alpha	IFB_0099_01008	IFB_0223_01002	GBBC_2040_03233	IPO_2222_03273	IFB_0158_01278	IFB_0221_01667	MK_10_00981	MK_16_00978	PPO_9019_01252	PPO_9134_03665	RNS_512A_01250	RNS_773B_02490	RNS_82331A_03434	D_s04321_01016
Dsol_CDS_00871	rnhB	ribonuclease HII, degrades RNA of DNA-RNA hybrids	rnhB	Ribonuclease HII	IFB_0099_01007	IFB_0223_01001	GBBC_2040_03234	IPO_2222_03274	IFB_0158_01277	IFB_0221_01668	MK_10_00980	MK_16_00977	PPO_9019_01253	PPO_9134_03666	RNS_512A_01251	RNS_773B_02491	RNS_82331A_03433	D_s04321_01015
Dsol_CDS_00872	lpxB	tetraacyldisaccharide-1-P synthase	lpxB	Lipid-A-disaccharide synthase	IFB_0099_01006	IFB_0223_01000	GBBC_2040_03235	IPO_2222_03275	IFB_0158_01276	IFB_0221_01669	MK_10_00979	MK_16_00976	PPO_9019_01254	PPO_9134_03667	RNS_512A_01252	RNS_773B_02492	RNS_82331A_03432	D_s04321_01014
Dsol_CDS_00873		hypothetical protein		hypothetical protein	IFB_0099_01013	IFB_0223_01007	GBBC_2040_03228	IPO_2222_03268	IFB_0158_01283	IFB_0221_01662	MK_10_00986	MK_16_00983	PPO_9019_01247	PPO_9134_03660	RNS_512A_01245	RNS_773B_02485	RNS_82331A_03439	D_s04321_01021
Dsol_CDS_00874	rof	modulator of Rho-dependent transcription termination		Rho-binding antiterminator	IFB_0099_01012	IFB_0223_01006	GBBC_2040_03229	IPO_2222_03269	IFB_0158_01282	IFB_0221_01663	MK_10_00985	MK_16_00982	PPO_9019_01248	PPO_9134_03661	RNS_512A_01246	RNS_773B_02486	RNS_82331A_03438	D_s04321_01020
Dsol_CDS_00875	tilS	tRNA(Ile)-lysidine synthetase	tilS	tRNA(Ile)-lysidine synthase	IFB_0099_01011	IFB_0223_01005	GBBC_2040_03230	IPO_2222_03270	IFB_0158_01281	IFB_0221_01664	MK_10_00984	MK_16_00981	PPO_9019_01249	PPO_9134_03662	RNS_512A_01247	RNS_773B_02487	RNS_82331A_03437	D_s04321_01019
Dsol_CDS_00876	yaeR	predicted lyase		putative lyase	IFB_0099_01010	IFB_0223_01004	GBBC_2040_03231	IPO_2222_03271	IFB_0158_01280	IFB_0221_01665	MK_10_00983	MK_16_00980	PPO_9019_01250	PPO_9134_03663	RNS_512A_01248	RNS_773B_02488	RNS_82331A_03436	D_s04321_01018
Dsol_CDS_00877	rcsB	DNA-binding response regulator in two-component regulatory system with RcsC and YojN	rcsB	Transcriptional regulatory protein RcsB	IFB_0099_01164	IFB_0223_01158	GBBC_2040_03077	IPO_2222_03114	IFB_0158_01434	IFB_0221_01511	MK_10_01142	MK_16_01134	PPO_9019_01096	PPO_9134_03509	RNS_512A_01088	RNS_773B_02334	RNS_82331A_03590	D_s04321_01172
Dsol_CDS_00878	rcsC	hybrid sensory kinase in two-component regulatory system with RcsB and YojN	rcsC	Sensor histidine kinase RcsC	IFB_0099_01163	IFB_0223_01157	GBBC_2040_03078	IPO_2222_03115	IFB_0158_01433	IFB_0221_01512	MK_10_01141	MK_16_01133	PPO_9019_01097	PPO_9134_03510	RNS_512A_01089	RNS_773B_02335	RNS_82331A_03589	D_s04321_01171
Dsol_CDS_00879	yojN	Putative 2-component sensor protein	rcsD	Phosphotransferase RcsD	IFB_0099_01165	IFB_0223_01159	GBBC_2040_03076	IPO_2222_03113	IFB_0158_01435	IFB_0221_01510	MK_10_01143	MK_16_01135	PPO_9019_01095	PPO_9134_03508	RNS_512A_01087	RNS_773B_02333	RNS_82331A_03591	D_s04321_01173
Dsol_CDS_00880	nrdA	Ribonucleotide reductase of class Ia (aerobic), alpha subunit	nrdA	Ribonucleoside-diphosphate reductase 1 subunit alpha	IFB_0099_01160	IFB_0223_01154	GBBC_2040_03081	IPO_2222_03118	IFB_0158_01430	IFB_0221_01515	MK_10_01137	MK_16_01130	PPO_9019_01100	PPO_9134_03513	RNS_512A_01092	RNS_773B_02338	RNS_82331A_03586	D_s04321_01168
Dsol_CDS_00881	gyrA	DNA gyrase subunit A	gyrA	DNA gyrase subunit A	IFB_0099_01162	IFB_0223_01156	GBBC_2040_03079	IPO_2222_03116	IFB_0158_01432	IFB_0221_01513	MK_10_01139	MK_16_01132	PPO_9019_01098	PPO_9134_03511	RNS_512A_01090	RNS_773B_02336	RNS_82331A_03588	D_s04321_01170
Dsol_CDS_00882	ubiG	bifunctional 3-demethylubiquinone-9 3-methyltransferase/2-octaprenyl-6-hydroxy phenol methylase	ubiG	Ubiquinone biosynthesis O-methyltransferase	IFB_0099_01161	IFB_0223_01155	GBBC_2040_03080	IPO_2222_03117	IFB_0158_01431	IFB_0221_01514	MK_10_01138	MK_16_01131	PPO_9019_01099	PPO_9134_03512	RNS_512A_01091	RNS_773B_02337	RNS_82331A_03587	D_s04321_01169
Dsol_CDS_00883	menC	o-succinylbenzoyl-CoA synthase	menC	o-succinylbenzoate synthase	IFB_0099_01171	IFB_0223_01165	GBBC_2040_03070	IPO_2222_03107	IFB_0158_01441	IFB_0221_01504	MK_10_01149	MK_16_01141	PPO_9019_01089	PPO_9134_03502	RNS_512A_01081	RNS_773B_02327	RNS_82331A_03597	D_s04321_01179
Dsol_CDS_00884	menB	dihydroxynaphthoic acid synthetase	menB	1,4-Dihydroxy-2-naphthoyl-CoA synthase	IFB_0099_01170	IFB_0223_01164	GBBC_2040_03071	IPO_2222_03108	IFB_0158_01440	IFB_0221_01505	MK_10_01148	MK_16_01140	PPO_9019_01090	PPO_9134_03503	RNS_512A_01082	RNS_773B_02328	RNS_82331A_03596	D_s04321_01178
Dsol_CDS_00885	yfaZ	predicted outer membrane porin protein		YfaZ precursor	IFB_0099_01173	IFB_0223_01167	GBBC_2040_03068	IPO_2222_03105	IFB_0158_01443	IFB_0221_01502	MK_10_01151	MK_16_01143	PPO_9019_01087	PPO_9134_03500	RNS_512A_01079	RNS_773B_02325	RNS_82331A_03599	D_s04321_01181
Dsol_CDS_00886	menE	o-succinylbenzoate-CoA ligase	menE	2-succinylbenzoate--CoA ligase	IFB_0099_01172	IFB_0223_01166	GBBC_2040_03069	IPO_2222_03106	IFB_0158_01442	IFB_0221_01503	MK_10_01150	MK_16_01142	PPO_9019_01088	PPO_9134_03501	RNS_512A_01080	RNS_773B_02326	RNS_82331A_03598	D_s04321_01180
Dsol_CDS_00887	menF	isochorismate synthase 2	menF	Menaquinone-specific isochorismate synthase	IFB_0099_01167	IFB_0223_01161	GBBC_2040_03074	IPO_2222_03111	IFB_0158_01437	IFB_0221_01508	MK_10_01145	MK_16_01137	PPO_9019_01093	PPO_9134_03506	RNS_512A_01085	RNS_773B_02331	RNS_82331A_03593	D_s04321_01175
Dsol_CDS_00888	yfbB	predicted peptidase	menH	2-succinyl-6-hydroxy-2, 4-cyclohexadiene-1-carboxylate synthase	IFB_0099_01169	IFB_0223_01163	GBBC_2040_03072	IPO_2222_03109	IFB_0158_01439	IFB_0221_01506	MK_10_01147	MK_16_01139	PPO_9019_01091	PPO_9134_03504	RNS_512A_01083	RNS_773B_02329	RNS_82331A_03595	D_s04321_01177
Dsol_CDS_00889	menD	2-succinyl-5-enolpyruvyl-6-hydroxy-3-cyclohexene- 1-carboxylate synthase	menD	2-succinyl-5-enolpyruvyl-6-hydroxy-3- cyclohexene-1-carboxylate synthase	IFB_0099_01168	IFB_0223_01162	GBBC_2040_03073	IPO_2222_03110	IFB_0158_01438	IFB_0221_01507	MK_10_01146	MK_16_01138	PPO_9019_01092	PPO_9134_03505	RNS_512A_01084	RNS_773B_02330	RNS_82331A_03594	D_s04321_01176
Dsol_CDS_00890	ybbA	predicted transporter subunit: ATP-binding component of ABC superfamily	lolD	Lipoprotein-releasing system ATP-binding protein LolD	IFB_0099_01178	IFB_0223_01172	GBBC_2040_03063	IPO_2222_03100	IFB_0158_01448	IFB_0221_01497	MK_10_01156	MK_16_01148	PPO_9019_01082	PPO_9134_03495	RNS_512A_01074	RNS_773B_02320	RNS_82331A_03604	D_s04321_01186
Dsol_CDS_00891	ybbP	predicted inner membrane protein		FtsX-like permease family protein	IFB_0099_01179	IFB_0223_01173	GBBC_2040_03062	IPO_2222_03099	IFB_0158_01449	IFB_0221_01496	MK_10_01157	MK_16_01149	PPO_9019_01081	PPO_9134_03494	RNS_512A_01073	RNS_773B_02319	RNS_82331A_03605	D_s04321_01187
Dsol_CDS_00892		Ferrichrome-iron receptor	fhuA	Ferrichrome-iron receptor precursor	IFB_0099_01180	IFB_0223_01174	GBBC_2040_03061	IPO_2222_03098	IFB_0158_01450	IFB_0221_01495	MK_10_01158	MK_16_01150	PPO_9019_01080	PPO_9134_03493	RNS_512A_01072	RNS_773B_02318	RNS_82331A_03606	D_s04321_01188
Dsol_CDS_00893	yfaY	conserved protein	yfaY	NMN amidohydrolase-like protein YfaY	IFB_0099_01174	IFB_0223_01168	GBBC_2040_03067	IPO_2222_03104	IFB_0158_01444	IFB_0221_01501	MK_10_01152	MK_16_01144	PPO_9019_01086	PPO_9134_03499	RNS_512A_01078	RNS_773B_02324	RNS_82331A_03600	D_s04321_01182
Dsol_CDS_00894	ybbN	predicted thioredoxin domain-containing protein	trxA	Thioredoxin	IFB_0099_01175	IFB_0223_01169	GBBC_2040_03066	IPO_2222_03103	IFB_0158_01445	IFB_0221_01500	MK_10_01153	MK_16_01145	PPO_9019_01085	PPO_9134_03498	RNS_512A_01077	RNS_773B_02323	RNS_82331A_03601	D_s04321_01183
Dsol_CDS_00895	ybbO	predicted oxidoreductase with NAD(P)-binding Rossmann-fold domain	sadH	Putative oxidoreductase SadH	IFB_0099_01176	IFB_0223_01170	GBBC_2040_03065	IPO_2222_03102	IFB_0158_01446	IFB_0221_01499	MK_10_01154	MK_16_01146	PPO_9019_01084	PPO_9134_03497	RNS_512A_01076	RNS_773B_02322	RNS_82331A_03602	D_s04321_01184
Dsol_CDS_00896	tesA	multifunctional acyl-CoA thioesterase I and protease I and lysophospholipase L1	tesA	Acyl-CoA thioesterase I precursor	IFB_0099_01177	IFB_0223_01171	GBBC_2040_03064	IPO_2222_03101	IFB_0158_01447	IFB_0221_01498	MK_10_01155	MK_16_01147	PPO_9019_01083	PPO_9134_03496	RNS_512A_01075	RNS_773B_02321	RNS_82331A_03603	D_s04321_01185
Dsol_CDS_00897	mglA	ATPase of galactose transport system	mglA	Galactose/methyl galactoside import ATP-binding protein MglA	IFB_0099_01185	IFB_0223_01179	GBBC_2040_03056	IPO_2222_03093	IFB_0158_01455	IFB_0221_01490	MK_10_01163	MK_16_01155	PPO_9019_01075	PPO_9134_03488	RNS_512A_01067	RNS_773B_02313	RNS_82331A_03611	D_s04321_01193
Dsol_CDS_00898	mglB	galactose-binding transport protein; receptor for galactose taxis	mglB	D-galactose-binding periplasmic protein precursor	IFB_0099_01186	IFB_0223_01180	GBBC_2040_03055	IPO_2222_03092	IFB_0158_01456	IFB_0221_01489	MK_10_01164	MK_16_01156	PPO_9019_01074	PPO_9134_03487	RNS_512A_01066	RNS_773B_02312	RNS_82331A_03612	D_s04321_01194
Dsol_CDS_00899	galS	Mgl repressor and galactose ultrainduction factor	galS	HTH-type transcriptional regulator GalS	IFB_0099_01187	IFB_0223_01181	GBBC_2040_03054	IPO_2222_03091	IFB_0158_01457	IFB_0221_01488	MK_10_01165	MK_16_01157	PPO_9019_01073	PPO_9134_03486	RNS_512A_01065	RNS_773B_02311	RNS_82331A_03613	D_s04321_01195
Dsol_CDS_00900	purN	phosphoribosylglycinamide formyltransferase 1	purN	Phosphoribosylglycinamide formyltransferase	IFB_0099_01188	IFB_0223_01182	GBBC_2040_03053	IPO_2222_03090	IFB_0158_01458	IFB_0221_01487	MK_10_01166	MK_16_01158	PPO_9019_01072	PPO_9134_03485	RNS_512A_01064	RNS_773B_02310	RNS_82331A_03614	D_s04321_01196
Dsol_CDS_00901		Putative solute-binding periplasmic protein of ABC transporter		corrinoid ABC transporter substrate-binding protein	IFB_0099_01181	IFB_0223_01175	GBBC_2040_03060	IPO_2222_03097	IFB_0158_01451	IFB_0221_01494	MK_10_01159	MK_16_01151	PPO_9019_01079	PPO_9134_03492	RNS_512A_01071	RNS_773B_02317	RNS_82331A_03607	D_s04321_01189
Dsol_CDS_00902		Amino acid ABC transporter, periplasmic amino acid-binding protein	fliY	Cystine-binding periplasmic protein precursor	IFB_0099_01183	IFB_0223_01177	GBBC_2040_03058	IPO_2222_03095	IFB_0158_01453	IFB_0221_01492	MK_10_01161	MK_16_01153	PPO_9019_01077	PPO_9134_03490	RNS_512A_01069	RNS_773B_02315	RNS_82331A_03609	D_s04321_01191
Dsol_CDS_00903	mglC	galactoside transport system permease protein	mglC	Galactoside transport system permease protein MglC	IFB_0099_01184	IFB_0223_01178	GBBC_2040_03057	IPO_2222_03094	IFB_0158_01454	IFB_0221_01491	MK_10_01162	MK_16_01154	PPO_9019_01076	PPO_9134_03489	RNS_512A_01068	RNS_773B_02314	RNS_82331A_03610	D_s04321_01192
Dsol_CDS_00904	gcvR	DNA-binding transcriptional repressor, regulatory protein accessory to GcvA	gcvR	Glycine cleavage system transcriptional repressor	IFB_0099_01196	IFB_0223_01190	GBBC_2040_03045	IPO_2222_03082	IFB_0158_01466	IFB_0221_01479	MK_10_01174	MK_16_01166	PPO_9019_01064	PPO_9134_03477	RNS_512A_01056	RNS_773B_02302	RNS_82331A_03622	D_s04321_01204
Dsol_CDS_00905	bcp	thiol peroxidase, thioredoxin-dependent	bcp	Putative peroxiredoxin bcp	IFB_0099_01195	IFB_0223_01189	GBBC_2040_03046	IPO_2222_03083	IFB_0158_01465	IFB_0221_01480	MK_10_01173	MK_16_01165	PPO_9019_01065	PPO_9134_03478	RNS_512A_01057	RNS_773B_02303	RNS_82331A_03621	D_s04321_01203
Dsol_CDS_00906	yfgC	predicted peptidase	yfgC	TPR repeat-containing protein YfgC precursor	IFB_0099_01194	IFB_0223_01188	GBBC_2040_03047	IPO_2222_03084	IFB_0158_01464	IFB_0221_01481	MK_10_01172	MK_16_01164	PPO_9019_01066	PPO_9134_03479	RNS_512A_01058	RNS_773B_02304	RNS_82331A_03620	D_s04321_01202
Dsol_CDS_00907	yfgD	predicted oxidoreductase	arsC	Arsenate reductase	IFB_0099_01193	IFB_0223_01187	GBBC_2040_03048	IPO_2222_03085	IFB_0158_01463	IFB_0221_01482	MK_10_01171	MK_16_01163	PPO_9019_01067	PPO_9134_03480	RNS_512A_01059	RNS_773B_02305	RNS_82331A_03619	D_s04321_01201
Dsol_CDS_00908	hda	ATPase regulatory factor involved in DnaA inactivation	hda	DnaA regulatory inactivator Hda	IFB_0099_01192	IFB_0223_01186	GBBC_2040_03049	IPO_2222_03086	IFB_0158_01462	IFB_0221_01483	MK_10_01170	MK_16_01162	PPO_9019_01068	PPO_9134_03481	RNS_512A_01060	RNS_773B_02306	RNS_82331A_03618	D_s04321_01200
Dsol_CDS_00909	uraA	Uracil permease	uraA	Uracil permease	IFB_0099_01191	IFB_0223_01185	GBBC_2040_03050	IPO_2222_03087	IFB_0158_01461	IFB_0221_01484	MK_10_01169	MK_16_01161	PPO_9019_01069	PPO_9134_03482	RNS_512A_01061	RNS_773B_02307	RNS_82331A_03617	D_s04321_01199
Dsol_CDS_00910	upp	uracil phosphoribosyltransferase	upp	Uracil phosphoribosyltransferase	IFB_0099_01190	IFB_0223_01184	GBBC_2040_03051	IPO_2222_03088	IFB_0158_01460	IFB_0221_01485	MK_10_01168	MK_16_01160	PPO_9019_01070	PPO_9134_03483	RNS_512A_01062	RNS_773B_02308	RNS_82331A_03616	D_s04321_01198
Dsol_CDS_00911	purM	phosphoribosylaminoimidazole synthetase	purM	Phosphoribosylformylglycinamidine cyclo-ligase	IFB_0099_01189	IFB_0223_01183	GBBC_2040_03052	IPO_2222_03089	IFB_0158_01459	IFB_0221_01486	MK_10_01167	MK_16_01159	PPO_9019_01071	PPO_9134_03484	RNS_512A_01063	RNS_773B_02309	RNS_82331A_03615	D_s04321_01197
Dsol_CDS_00912		D,D-carboxypeptidase-related protein		D-alanyl-D-alanine carboxypeptidase	IFB_0099_01204	IFB_0223_01198	GBBC_2040_03037	IPO_2222_03074	IFB_0158_01474	IFB_0221_01471	MK_10_01182	MK_16_01174	PPO_9019_01056	PPO_9134_03469	RNS_512A_01048	RNS_773B_02294	RNS_82331A_03630	D_s04321_01212
Dsol_CDS_00913		Putative inner membrane protein		hypothetical protein	IFB_0099_01203	IFB_0223_01197	GBBC_2040_03038	IPO_2222_03075	IFB_0158_01473	IFB_0221_01472	MK_10_01181	MK_16_01173	PPO_9019_01057	PPO_9134_03470	RNS_512A_01049	RNS_773B_02295	RNS_82331A_03629	D_s04321_01211
Dsol_CDS_00914	ypfH	hypothetical protein		putative hydrolase	IFB_0099_01202	IFB_0223_01196	GBBC_2040_03039	IPO_2222_03076	IFB_0158_01472	IFB_0221_01473	MK_10_01180	MK_16_01172	PPO_9019_01058	PPO_9134_03471	RNS_512A_01050	RNS_773B_02296	RNS_82331A_03628	D_s04321_01210
Dsol_CDS_00915	ypfI	predicted hydrolase	tmcA	tRNA(Met) cytidine acetyltransferase TmcA	IFB_0099_01201	IFB_0223_01195	GBBC_2040_03040	IPO_2222_03077	IFB_0158_01471	IFB_0221_01474	MK_10_01179	MK_16_01171	PPO_9019_01059	PPO_9134_03472	RNS_512A_01051	RNS_773B_02297	RNS_82331A_03627	D_s04321_01209
Dsol_CDS_00916	yeaL	conserved inner membrane protein		hypothetical protein	IFB_0099_01200	IFB_0223_01194	GBBC_2040_03041	IPO_2222_03078	IFB_0158_01470	IFB_0221_01475	MK_10_01178	MK_16_01170	PPO_9019_01060	PPO_9134_03473	RNS_512A_01052	RNS_773B_02298	RNS_82331A_03626	D_s04321_01208
Dsol_CDS_00917	purC	phosphoribosylaminoimidazole-succinocarboxamide synthetase	purC	Phosphoribosylaminoimidazole-succinocarboxamide synthase	IFB_0099_01199	IFB_0223_01193	GBBC_2040_03042	IPO_2222_03079	IFB_0158_01469	IFB_0221_01476	MK_10_01177	MK_16_01169	PPO_9019_01061	PPO_9134_03474	RNS_512A_01053	RNS_773B_02299	RNS_82331A_03625	D_s04321_01207
Dsol_CDS_00918	nlpB	Lipoprotein-34 precursor	bamC	Outer membrane protein assembly factor BamC precursor	IFB_0099_01198	IFB_0223_01192	GBBC_2040_03043	IPO_2222_03080	IFB_0158_01468	IFB_0221_01477	MK_10_01176	MK_16_01168	PPO_9019_01062	PPO_9134_03475	RNS_512A_01054	RNS_773B_02300	RNS_82331A_03624	D_s04321_01206
Dsol_CDS_00919	dapA	dihydrodipicolinate synthase	dapA	4-hydroxy-tetrahydrodipicolinate synthase	IFB_0099_01197	IFB_0223_01191	GBBC_2040_03044	IPO_2222_03081	IFB_0158_01467	IFB_0221_01478	MK_10_01175	MK_16_01167	PPO_9019_01063	PPO_9134_03476	RNS_512A_01055	RNS_773B_02301	RNS_82331A_03623	D_s04321_01205
Dsol_CDS_00920	crcB	predicted inner membrane protein associated with chromosome condensation	crcB	Putative fluoride ion transporter CrcB	IFB_0099_01209	IFB_0223_01203	GBBC_2040_03032	IPO_2222_03069	IFB_0158_01479	IFB_0221_01466	MK_10_01187	MK_16_01179	PPO_9019_01051	PPO_9134_03464	RNS_512A_01043	RNS_773B_02289	RNS_82331A_03635	D_s04321_01217
Dsol_CDS_00921	cspE	DNA-binding transcriptional repressor	cspE	Cold shock-like protein CspE	IFB_0099_01208	IFB_0223_01202	GBBC_2040_03034	IPO_2222_03071	IFB_0158_01478	IFB_0221_01468	MK_10_01186	MK_16_01178	PPO_9019_01053	PPO_9134_03466	RNS_512A_01045	RNS_773B_02291	RNS_82331A_03634	D_s04321_01216
Dsol_CDS_00922	dapE	N-succinyl-L,L-diaminopimelate desuccinylase	dapE	Succinyl-diaminopimelate desuccinylase	IFB_0099_01205	IFB_0223_01199	GBBC_2040_03036	IPO_2222_03073	IFB_0158_01475	IFB_0221_01470	MK_10_01183	MK_16_01175	PPO_9019_01055	PPO_9134_03468	RNS_512A_01047	RNS_773B_02293	RNS_82331A_03631	D_s04321_01213
Dsol_CDS_00923	yffB	conserved protein	spxA; mgsR	Regulatory protein MgsR; Regulatory protein Spx	IFB_0099_01206	IFB_0223_01200	GBBC_2040_03035	IPO_2222_03072	IFB_0158_01476	IFB_0221_01469	MK_10_01184	MK_16_01176	PPO_9019_01054	PPO_9134_03467	RNS_512A_01046	RNS_773B_02292	RNS_82331A_03632	D_s04321_01214
Dsol_CDS_00924	rlpA	minor lipoprotein	rlpA	Rare lipoprotein A precursor	IFB_0099_01216	IFB_0223_01210	GBBC_2040_03025	IPO_2222_03062	IFB_0158_01487	IFB_0221_01458	MK_10_01195	MK_16_01186	PPO_9019_01044	PPO_9134_03457	RNS_512A_01035	RNS_773B_02281	RNS_82331A_03642	D_s04321_01224
Dsol_CDS_00925	mrdB	cell wall shape-determining protein	mrdB	Rod shape-determining protein RodA	IFB_0099_01217	IFB_0223_01211	GBBC_2040_03024	IPO_2222_03061	IFB_0158_01488	IFB_0221_01457	MK_10_01196	MK_16_01187	PPO_9019_01043	PPO_9134_03456	RNS_512A_01034	RNS_773B_02280	RNS_82331A_03643	D_s04321_01225
Dsol_CDS_00926	ybeD	conserved protein		hypothetical protein	IFB_0099_01214	IFB_0223_01208	GBBC_2040_03027	IPO_2222_03064	IFB_0158_01485	IFB_0221_01460	MK_10_01192	MK_16_01184	PPO_9019_01046	PPO_9134_03459	RNS_512A_01037	RNS_773B_02283	RNS_82331A_03640	D_s04321_01222
Dsol_CDS_00927	dacA	D-alanyl-D-alanine carboxypeptidase	dacA	D-alanyl-D-alanine carboxypeptidase DacA precursor	IFB_0099_01215	IFB_0223_01209	GBBC_2040_03026	IPO_2222_03063	IFB_0158_01486	IFB_0221_01459	MK_10_01194	MK_16_01185	PPO_9019_01045	PPO_9134_03458	RNS_512A_01036	RNS_773B_02282	RNS_82331A_03641	D_s04321_01223
Dsol_CDS_00928	lipA	lipoate synthase	lipA	Lipoyl synthase	IFB_0099_01212	IFB_0223_01206	GBBC_2040_03029	IPO_2222_03066	IFB_0158_01483	IFB_0221_01462	MK_10_01190	MK_16_01182	PPO_9019_01048	PPO_9134_03461	RNS_512A_01039	RNS_773B_02285	RNS_82331A_03638	D_s04321_01220
Dsol_CDS_00929	lipB	lipoyl-protein ligase	lipB	Octanoyltransferase	IFB_0099_01213	IFB_0223_01207	GBBC_2040_03028	IPO_2222_03065	IFB_0158_01484	IFB_0221_01461	MK_10_01191	MK_16_01183	PPO_9019_01047	PPO_9134_03460	RNS_512A_01038	RNS_773B_02284	RNS_82331A_03639	D_s04321_01221
Dsol_CDS_00930	ybeM	Putative amidase		2-oxoglutaramate amidase	IFB_0099_01210	IFB_0223_01204	GBBC_2040_03031	IPO_2222_03068	IFB_0158_01481	IFB_0221_01464	MK_10_01188	MK_16_01180	PPO_9019_01050	PPO_9134_03463	RNS_512A_01041	RNS_773B_02287	RNS_82331A_03636	D_s04321_01218
Dsol_CDS_00931	tatE	Twin-arginine translocation protein TatE	tatA	Sec-independent protein translocase protein TatA	IFB_0099_01211	IFB_0223_01205	GBBC_2040_03030	IPO_2222_03067	IFB_0158_01482	IFB_0221_01463	MK_10_01189	MK_16_01181	PPO_9019_01049	PPO_9134_03462	RNS_512A_01040	RNS_773B_02286	RNS_82331A_03637	D_s04321_01219
Dsol_CDS_00932		Possible membrane protein		SnoaL-like domain protein	IFB_0099_01095	IFB_0223_01089	GBBC_2040_03146	IPO_2222_03183	IFB_0158_01365	IFB_0221_01580	MK_10_01070	MK_16_01065	PPO_9019_01165	PPO_9134_03578	RNS_512A_01158	RNS_773B_02403	RNS_82331A_03521	D_s04321_01103
Dsol_CDS_00933		Hydroxyacylglutathione hydrolase	gloB	hydroxyacylglutathione hydrolase; Hydroxyacylglutathione hydrolase	IFB_0099_01097	IFB_0223_01091	GBBC_2040_03144	IPO_2222_03181	IFB_0158_01367	IFB_0221_01578	MK_10_01072	MK_16_01067	PPO_9019_01163	PPO_9134_03576	RNS_512A_01156	RNS_773B_02401	RNS_82331A_03523	D_s04321_01105
Dsol_CDS_00934	yajR	predicted transporter	yajR	Inner membrane transport protein YajR	IFB_0099_01096	IFB_0223_01090	GBBC_2040_03145	IPO_2222_03182	IFB_0158_01366	IFB_0221_01579	MK_10_01071	MK_16_01066	PPO_9019_01164	PPO_9134_03577	RNS_512A_01157	RNS_773B_02402	RNS_82331A_03522	D_s04321_01104
Dsol_CDS_00935		AraC-type DNA-binding domain-containing protein	exsA	Exoenzyme S synthesis regulatory protein ExsA	IFB_0099_01099	IFB_0223_01093	GBBC_2040_03142	IPO_2222_03179	IFB_0158_01369	IFB_0221_01576	MK_10_01074	MK_16_01069	PPO_9019_01161	PPO_9134_03574	RNS_512A_01154	RNS_773B_02399	RNS_82331A_03525	D_s04321_01107
Dsol_CDS_00936		hypothetical protein	tal	dTDP-6-deoxy-L-talose 4-dehydrogenase (NAD(P)(+)); hypothetical protein	IFB_0099_01098	IFB_0223_01092	GBBC_2040_03143	IPO_2222_03180	IFB_0158_01368	IFB_0221_01577	MK_10_01073	MK_16_01068	PPO_9019_01162	PPO_9134_03575	RNS_512A_01155	RNS_773B_02400	RNS_82331A_03524	D_s04321_01106
Dsol_CDS_00937	cyoD	cytochrome o ubiquinol oxidase subunit IV	cyoD	Cytochrome bo(3) ubiquinol oxidase subunit 4	IFB_0099_01101	IFB_0223_01095	GBBC_2040_03140	IPO_2222_03177	IFB_0158_01371	IFB_0221_01574	MK_10_01076	MK_16_01071	PPO_9019_01159	PPO_9134_03572	RNS_512A_01152	RNS_773B_02397	RNS_82331A_03527	D_s04321_01109
Dsol_CDS_00938	cyoE	protoheme IX farnesyltransferase	cyoE	Protoheme IX farnesyltransferase	IFB_0099_01100	IFB_0223_01094	GBBC_2040_03141	IPO_2222_03178	IFB_0158_01370	IFB_0221_01575	MK_10_01075	MK_16_01070	PPO_9019_01160	PPO_9134_03573	RNS_512A_01153	RNS_773B_02398	RNS_82331A_03526	D_s04321_01108
Dsol_CDS_00939	cyoB	cytochrome o ubiquinol oxidase subunit I	cyoB	Cytochrome bo(3) ubiquinol oxidase subunit 1	IFB_0099_01103	IFB_0223_01097	GBBC_2040_03138	IPO_2222_03175	IFB_0158_01373	IFB_0221_01572	MK_10_01078	MK_16_01073	PPO_9019_01157	PPO_9134_03570	RNS_512A_01150	RNS_773B_02395	RNS_82331A_03529	D_s04321_01111
Dsol_CDS_00940	cyoC	cytochrome o ubiquinol oxidase subunit III	cyoC	Cytochrome bo(3) ubiquinol oxidase subunit 3	IFB_0099_01102	IFB_0223_01096	GBBC_2040_03139	IPO_2222_03176	IFB_0158_01372	IFB_0221_01573	MK_10_01077	MK_16_01072	PPO_9019_01158	PPO_9134_03571	RNS_512A_01151	RNS_773B_02396	RNS_82331A_03528	D_s04321_01110
Dsol_CDS_00941	ampG	muropeptide transporter		muropeptide transporter	IFB_0099_01105	IFB_0223_01099	GBBC_2040_03136	IPO_2222_03173	IFB_0158_01375	IFB_0221_01570	MK_10_01080	MK_16_01075	PPO_9019_01155	PPO_9134_03568	RNS_512A_01148	RNS_773B_02393	RNS_82331A_03531	D_s04321_01113
Dsol_CDS_00942	cyoA	cytochrome o ubiquinol oxidase subunit II	cyoA	Cytochrome bo(3) ubiquinol oxidase subunit 2 precursor	IFB_0099_01104	IFB_0223_01098	GBBC_2040_03137	IPO_2222_03174	IFB_0158_01374	IFB_0221_01571	MK_10_01079	MK_16_01074	PPO_9019_01156	PPO_9134_03569	RNS_512A_01149	RNS_773B_02394	RNS_82331A_03530	D_s04321_01112
Dsol_CDS_00943	bolA	regulator of penicillin binding proteins and beta lactamase transcription (morphogene)		transcriptional regulator BolA	IFB_0099_01107	IFB_0223_01101	GBBC_2040_03134	IPO_2222_03171	IFB_0158_01377	IFB_0221_01568	MK_10_01082	MK_16_01077	PPO_9019_01153	PPO_9134_03566	RNS_512A_01146	RNS_773B_02391	RNS_82331A_03533	D_s04321_01115
Dsol_CDS_00944	yajG	predicted lipoprotein		hypothetical protein	IFB_0099_01106	IFB_0223_01100	GBBC_2040_03135	IPO_2222_03172	IFB_0158_01376	IFB_0221_01569	MK_10_01081	MK_16_01076	PPO_9019_01154	PPO_9134_03567	RNS_512A_01147	RNS_773B_02392	RNS_82331A_03532	D_s04321_01114
Dsol_CDS_00945	clpP	proteolytic subunit of ClpA-ClpP and ClpX-ClpP ATP-dependent serine proteases	clpP	ATP-dependent Clp protease proteolytic subunit precursor	IFB_0099_01109	IFB_0223_01103	GBBC_2040_03132	IPO_2222_03169	IFB_0158_01379	IFB_0221_01566	MK_10_01084	MK_16_01079	PPO_9019_01151	PPO_9134_03564	RNS_512A_01144	RNS_773B_02389	RNS_82331A_03535	D_s04321_01117
Dsol_CDS_00946	tig	peptidyl-prolyl cis/trans isomerase (trigger factor)	tig	Trigger factor	IFB_0099_01108	IFB_0223_01102	GBBC_2040_03133	IPO_2222_03170	IFB_0158_01378	IFB_0221_01567	MK_10_01083	MK_16_01078	PPO_9019_01152	PPO_9134_03565	RNS_512A_01145	RNS_773B_02390	RNS_82331A_03534	D_s04321_01116
Dsol_CDS_00947	clpX	ATPase and specificity subunit of ClpX-ClpP ATP-dependent serine protease	clpX	ATP-dependent Clp protease ATP-binding subunit ClpX	IFB_0099_01110	IFB_0223_01104	GBBC_2040_03131	IPO_2222_03168	IFB_0158_01380	IFB_0221_01565	MK_10_01085	MK_16_01080	PPO_9019_01150	PPO_9134_03563	RNS_512A_01143	RNS_773B_02388	RNS_82331A_03536	D_s04321_01118
Dsol_CDS_00948	lon	DNA-binding ATP-dependent protease La	lon	Lon protease	IFB_0099_01112	IFB_0223_01106	GBBC_2040_03129	IPO_2222_03166	IFB_0158_01382	IFB_0221_01563	MK_10_01087	MK_16_01082	PPO_9019_01148	PPO_9134_03561	RNS_512A_01141	RNS_773B_02386	RNS_82331A_03538	D_s04321_01121
Dsol_CDS_00949	hupB	HU, DNA-binding transcriptional regulator, beta subunit	hupB	DNA-binding protein HU-beta	IFB_0099_01113	IFB_0223_01107	GBBC_2040_03128	IPO_2222_03165	IFB_0158_01383	IFB_0221_01562	MK_10_01088	MK_16_01083	PPO_9019_01147	PPO_9134_03560	RNS_512A_01140	RNS_773B_02385	RNS_82331A_03539	D_s04321_01122
Dsol_CDS_00950	ppiD	peptidyl-prolyl cis-trans isomerase D	ppiD	Peptidyl-prolyl cis-trans isomerase D	IFB_0099_01114	IFB_0223_01108	GBBC_2040_03127	IPO_2222_03164	IFB_0158_01384	IFB_0221_01561	MK_10_01089	MK_16_01084	PPO_9019_01146	PPO_9134_03559	RNS_512A_01139	RNS_773B_02384	RNS_82331A_03540	D_s04321_01123
Dsol_CDS_00951	ybaV	Putative exported protein	comEA	ComE operon protein 1	IFB_0099_01115	IFB_0223_01109	GBBC_2040_03126	IPO_2222_03163	IFB_0158_01385	IFB_0221_01560	MK_10_01090	MK_16_01085	PPO_9019_01145	PPO_9134_03558	RNS_512A_01138	RNS_773B_02383	RNS_82331A_03541	D_s04321_01124
Dsol_CDS_00952	queC	enzyme in preQ0 biosynthesis	queC	7-cyano-7-deazaguanine synthase	IFB_0099_01116	IFB_0223_01110	GBBC_2040_03125	IPO_2222_03162	IFB_0158_01386	IFB_0221_01559	MK_10_01091	MK_16_01086	PPO_9019_01144	PPO_9134_03557	RNS_512A_01137	RNS_773B_02382	RNS_82331A_03542	D_s04321_01125
Dsol_CDS_00953		Putative cysteine synthase/cystathionine beta-synthase	sbnA	putative siderophore biosynthesis protein SbnA	IFB_0099_01117	IFB_0223_01111	GBBC_2040_03124	IPO_2222_03161	IFB_0158_01387	IFB_0221_01558	MK_10_01092	MK_16_01087	PPO_9019_01143	PPO_9134_03556	RNS_512A_01136	RNS_773B_02381	RNS_82331A_03543	D_s04321_01126
Dsol_CDS_00954	ybaO	predicted DNA-binding transcriptional regulator	lrp	Leucine-responsive regulatory protein	IFB_0099_01118	IFB_0223_01112	GBBC_2040_03123	IPO_2222_03160	IFB_0158_01388	IFB_0221_01557	MK_10_01093	MK_16_01088	PPO_9019_01142	PPO_9134_03555	RNS_512A_01135	RNS_773B_02380	RNS_82331A_03544	D_s04321_01127
Dsol_CDS_00955	mdlA	predicted ATP-binding component of multidrug ABC transporter	yheI	putative multidrug resistance ABC transporter ATP-binding/permease protein YheI	IFB_0099_01119	IFB_0223_01113	GBBC_2040_03122	IPO_2222_03159	IFB_0158_01389	IFB_0221_01556	MK_10_01094	MK_16_01089	PPO_9019_01141	PPO_9134_03554	RNS_512A_01134	RNS_773B_02379	RNS_82331A_03545	D_s04321_01128
Dsol_CDS_00956	mdlB	predicted ATP-binding component of multidrug ABC transporter	mdlB	Multidrug resistance-like ATP-binding protein MdlB	IFB_0099_01120	IFB_0223_01114	GBBC_2040_03121	IPO_2222_03158	IFB_0158_01390	IFB_0221_01555	MK_10_01095	MK_16_01090	PPO_9019_01140	PPO_9134_03553	RNS_512A_01133	RNS_773B_02378	RNS_82331A_03546	D_s04321_01129
Dsol_CDS_00957	glnK	nitrogen assimilation regulatory protein for GlnL, GlnE, and AmtB	glnK	Nitrogen regulatory protein P-II 2	IFB_0099_01121	IFB_0223_01115	GBBC_2040_03120	IPO_2222_03157	IFB_0158_01391	IFB_0221_01554	MK_10_01096	MK_16_01091	PPO_9019_01139	PPO_9134_03552	RNS_512A_01132	RNS_773B_02377	RNS_82331A_03547	D_s04321_01130
Dsol_CDS_00958	amtB	ammonium transporter	amtB	Ammonia channel precursor	IFB_0099_01122	IFB_0223_01116	GBBC_2040_03119	IPO_2222_03156	IFB_0158_01392	IFB_0221_01553	MK_10_01097	MK_16_01092	PPO_9019_01138	PPO_9134_03551	RNS_512A_01131	RNS_773B_02376	RNS_82331A_03548	D_s04321_01131
Dsol_CDS_00959	tesB	acyl-CoA thioesterase II	tesB	Acyl-CoA thioesterase 2	IFB_0099_01123	IFB_0223_01117	GBBC_2040_03118	IPO_2222_03155	IFB_0158_01393	IFB_0221_01552	MK_10_01098	MK_16_01093	PPO_9019_01137	PPO_9134_03550	RNS_512A_01130	RNS_773B_02375	RNS_82331A_03549	D_s04321_01132
Dsol_CDS_00960	ybaY	predicted outer membrane lipoprotein		hypothetical protein	IFB_0099_01124	IFB_0223_01118	GBBC_2040_03117	IPO_2222_03154	IFB_0158_01394	IFB_0221_01551	MK_10_01099	MK_16_01094	PPO_9019_01136	PPO_9134_03549	RNS_512A_01129	RNS_773B_02374	RNS_82331A_03550	D_s04321_01133
Dsol_CDS_00961	ybaZ	methylated-DNA--protein-cysteine methyltransferase-related protein	ogt	Methylated-DNA--protein-cysteine methyltransferase	IFB_0099_01125	IFB_0223_01119	GBBC_2040_03116	IPO_2222_03153	IFB_0158_01395	IFB_0221_01550	MK_10_01100	MK_16_01095	PPO_9019_01135	PPO_9134_03548	RNS_512A_01128	RNS_773B_02373	RNS_82331A_03551	D_s04321_01134
Dsol_CDS_00962	hha	haemolysin expression modulating protein	ymoA	Modulating protein YmoA	IFB_0099_01127	IFB_0223_01121	GBBC_2040_03114	IPO_2222_03151	IFB_0158_01397	IFB_0221_01548	MK_10_01102	MK_16_01097	PPO_9019_01133	PPO_9134_03546	RNS_512A_01125	RNS_773B_02371	RNS_82331A_03553	D_s04321_01136
Dsol_CDS_00963	acrB	multidrug efflux system protein	acrB	Multidrug efflux pump subunit AcrB	IFB_0099_01131	IFB_0223_01125	GBBC_2040_03110	IPO_2222_03147	IFB_0158_01401	IFB_0221_01544	MK_10_01106	MK_16_01101	PPO_9019_01129	PPO_9134_03542	RNS_512A_01121	RNS_773B_02367	RNS_82331A_03557	D_s04321_01140
Dsol_CDS_00964	ykgM	LSU ribosomal protein L31p	rpmE2	50S ribosomal protein L31 type B	IFB_0099_01130	IFB_0223_01124	GBBC_2040_03111	IPO_2222_03148	IFB_0158_01400	IFB_0221_01545	MK_10_01105	MK_16_01100	PPO_9019_01130	PPO_9134_03543	RNS_512A_01122	RNS_773B_02368	RNS_82331A_03556	D_s04321_01139
Dsol_CDS_00965	ykgO	rpmJ (L36) paralog	ykgO	50S ribosomal protein L36 2	IFB_0099_01129	IFB_0223_01123	GBBC_2040_03112	IPO_2222_03149	IFB_0158_01399	IFB_0221_01546	MK_10_01104	MK_16_01099	PPO_9019_01131	PPO_9134_03544	RNS_512A_01123	RNS_773B_02369	RNS_82331A_03555	D_s04321_01138
Dsol_CDS_00966	ybaJ	predicted protein	tomB	Hha toxicity modulator TomB	IFB_0099_01128	IFB_0223_01122	GBBC_2040_03113	IPO_2222_03150	IFB_0158_01398	IFB_0221_01547	MK_10_01103	MK_16_01098	PPO_9019_01132	PPO_9134_03545	RNS_512A_01124	RNS_773B_02370	RNS_82331A_03554	D_s04321_01137
Dsol_CDS_00967	ybaM	predicted protein		hypothetical protein	IFB_0099_01135	IFB_0223_01129	GBBC_2040_03106	IPO_2222_03143	IFB_0158_01405	IFB_0221_01540	MK_10_01110	MK_16_01105	PPO_9019_01125	PPO_9134_03538	RNS_512A_01117	RNS_773B_02363	RNS_82331A_03561	D_s04321_01144
Dsol_CDS_00968	bspB	Potassium efflux system kefA / Small-conductance mechanosensitive channel	mscK	Mechanosensitive channel MscK precursor	IFB_0099_01134	IFB_0223_01128	GBBC_2040_03107	IPO_2222_03144	IFB_0158_01404	IFB_0221_01541	MK_10_01109	MK_16_01104	PPO_9019_01126	PPO_9134_03539	RNS_512A_01118	RNS_773B_02364	RNS_82331A_03560	D_s04321_01143
Dsol_CDS_00969	acrR	DNA-binding transcriptional repressor	acrR	HTH-type transcriptional regulator AcrR	IFB_0099_01133	IFB_0223_01127	GBBC_2040_03108	IPO_2222_03145	IFB_0158_01403	IFB_0221_01542	MK_10_01108	MK_16_01103	PPO_9019_01127	PPO_9134_03540			RNS_82331A_03559	D_s04321_01142
Dsol_CDS_00970	acrA	Acriflavin resistance protein A; Probable RND efflux membrane fusion protein	acrA	Multidrug efflux pump subunit AcrA precursor	IFB_0099_01132	IFB_0223_01126	GBBC_2040_03109	IPO_2222_03146	IFB_0158_01402	IFB_0221_01543	MK_10_01107	MK_16_01102	PPO_9019_01128	PPO_9134_03541	RNS_512A_01120	RNS_773B_02366	RNS_82331A_03558	D_s04321_01141
Dsol_CDS_00971	apt	adenine phosphoribosyltransferase	apt	Adenine phosphoribosyltransferase	IFB_0099_01139	IFB_0223_01133	GBBC_2040_03102	IPO_2222_03139	IFB_0158_01409	IFB_0221_01536	MK_10_01114	MK_16_01109	PPO_9019_01121	PPO_9134_03534	RNS_512A_01113	RNS_773B_02359	RNS_82331A_03565	D_s04321_01148
Dsol_CDS_00972	ybaN	putative membrane protein	ybaN	Inner membrane protein YbaN	IFB_0099_01138	IFB_0223_01132	GBBC_2040_03103	IPO_2222_03140	IFB_0158_01408	IFB_0221_01537	MK_10_01113	MK_16_01108	PPO_9019_01122	PPO_9134_03535	RNS_512A_01114	RNS_773B_02360	RNS_82331A_03564	D_s04321_01147
Dsol_CDS_00973		tRNA-(MS[2]IO[6]A)-hydroxylase		tRNA-(MS[2]IO[6]A)-hydroxylase (MiaE)	IFB_0099_01137	IFB_0223_01131	GBBC_2040_03104	IPO_2222_03141	IFB_0158_01407	IFB_0221_01538	MK_10_01112	MK_16_01107	PPO_9019_01123	PPO_9134_03536	RNS_512A_01115	RNS_773B_02361	RNS_82331A_03563	D_s04321_01146
Dsol_CDS_00974	priC	Primosomal replication protein N prime prime	priC	Primosomal replication protein N''	IFB_0099_01136	IFB_0223_01130	GBBC_2040_03105	IPO_2222_03142	IFB_0158_01406	IFB_0221_01539	MK_10_01111	MK_16_01106	PPO_9019_01124	PPO_9134_03537	RNS_512A_01116	RNS_773B_02362	RNS_82331A_03562	D_s04321_01145
Dsol_CDS_00975	htpG	molecular chaperone HSP90 family	htpG	Chaperone protein HtpG	IFB_0099_01143	IFB_0223_01137	GBBC_2040_03098	IPO_2222_03135	IFB_0158_01413	IFB_0221_01532	MK_10_01118	MK_16_01113	PPO_9019_01117	PPO_9134_03530	RNS_512A_01109	RNS_773B_02355	RNS_82331A_03569	D_s04321_01151
Dsol_CDS_00976	recR	gap repair protein	recR	Recombination protein RecR	IFB_0099_01142	IFB_0223_01136	GBBC_2040_03099	IPO_2222_03136	IFB_0158_01412	IFB_0221_01533	MK_10_01117	MK_16_01112	PPO_9019_01118	PPO_9134_03531	RNS_512A_01110	RNS_773B_02356	RNS_82331A_03568
Dsol_CDS_00977	ybaB	conserved protein	ybaB	Nucleoid-associated protein YbaB	IFB_0099_01141	IFB_0223_01135	GBBC_2040_03100	IPO_2222_03137	IFB_0158_01411	IFB_0221_01534	MK_10_01116	MK_16_01111	PPO_9019_01119	PPO_9134_03532	RNS_512A_01111	RNS_773B_02357	RNS_82331A_03567
Dsol_CDS_00978	dnaX	DNA polymerase III/DNA elongation factor III, tau and gamma subunits	dnaX	DNA polymerase III subunit tau	IFB_0099_01140	IFB_0223_01134	GBBC_2040_03101	IPO_2222_03138	IFB_0158_01410	IFB_0221_01535	MK_10_01115	MK_16_01110	PPO_9019_01120	PPO_9134_03533	RNS_512A_01112	RNS_773B_02358	RNS_82331A_03566	D_s04321_01149
Dsol_CDS_00979	ybaL	predicted transporter with NAD(P)-binding Rossmann-fold domain	ybaL	Inner membrane protein YbaL	IFB_0099_01146	IFB_0223_01140	GBBC_2040_03095	IPO_2222_03132	IFB_0158_01416	IFB_0221_01529	MK_10_01122	MK_16_01116	PPO_9019_01114	PPO_9134_03527	RNS_512A_01106	RNS_773B_02352	RNS_82331A_03572	D_s04321_01154
Dsol_CDS_00980	ushA	UDP-sugar hydrolase; 5'-nucleotidase	yfkN	Trifunctional nucleotide phosphoesterase protein YfkN precursor	IFB_0099_01147	IFB_0223_01141	GBBC_2040_03094	IPO_2222_03131	IFB_0158_01417	IFB_0221_01528	MK_10_01123	MK_16_01117	PPO_9019_01113	PPO_9134_03526	RNS_512A_01105	RNS_773B_02351	RNS_82331A_03573	D_s04321_01155
Dsol_CDS_00981	adk	adenylate kinase	adk	Adenylate kinase	IFB_0099_01144	IFB_0223_01138	GBBC_2040_03097	IPO_2222_03134	IFB_0158_01414	IFB_0221_01531	MK_10_01120	MK_16_01114	PPO_9019_01116	PPO_9134_03529	RNS_512A_01108	RNS_773B_02354	RNS_82331A_03570	D_s04321_01152
Dsol_CDS_00982	hemH	ferrochelatase	hemH	Ferrochelatase	IFB_0099_01145	IFB_0223_01139	GBBC_2040_03096	IPO_2222_03133	IFB_0158_01415	IFB_0221_01530	MK_10_01121	MK_16_01115	PPO_9019_01115	PPO_9134_03528	RNS_512A_01107	RNS_773B_02353	RNS_82331A_03571	D_s04321_01153
Dsol_CDS_00983		Methyl-accepting chemotaxis protein I (serine chemoreceptor protein)	tsr	Methyl-accepting chemotaxis protein I	IFB_0099_01150	IFB_0223_01144	GBBC_2040_03091	IPO_2222_03128	IFB_0158_01420	IFB_0221_01525	MK_10_01126	MK_16_01120	PPO_9019_01110	PPO_9134_03523	RNS_512A_01102	RNS_773B_02348	RNS_82331A_03576	D_s04321_01158
Dsol_CDS_00984		hypothetical protein		hypothetical protein	IFB_0099_01148	IFB_0223_01142	GBBC_2040_03093	IPO_2222_03130	IFB_0158_01418	IFB_0221_01527	MK_10_01124	MK_16_01118	PPO_9019_01112	PPO_9134_03525	RNS_512A_01104	RNS_773B_02350	RNS_82331A_03574	D_s04321_01156
Dsol_CDS_00985		hypothetical protein		hypothetical protein	IFB_0099_01149	IFB_0223_01143	GBBC_2040_03092	IPO_2222_03129	IFB_0158_01419	IFB_0221_01526	MK_10_01125	MK_16_01119	PPO_9019_01111	PPO_9134_03524	RNS_512A_01103	RNS_773B_02349	RNS_82331A_03575	D_s04321_01157
Dsol_CDS_00986	ybaP	conserved protein		TraB family protein	IFB_0099_01153	IFB_0223_01147	GBBC_2040_03088	IPO_2222_03125	IFB_0158_01423	IFB_0221_01522	MK_10_01130	MK_16_01123	PPO_9019_01107	PPO_9134_03520	RNS_512A_01099	RNS_773B_02345	RNS_82331A_03579	D_s04321_01161
Dsol_CDS_00987	copA	Lead, cadmium, zinc and mercury transporting ATPase; Copper-translocating P-type ATPase	copA	Copper-exporting P-type ATPase A	IFB_0099_01154	IFB_0223_01148	GBBC_2040_03087	IPO_2222_03124	IFB_0158_01424	IFB_0221_01521	MK_10_01131	MK_16_01124	PPO_9019_01106	PPO_9134_03519	RNS_512A_01098	RNS_773B_02344	RNS_82331A_03580	D_s04321_01162
Dsol_CDS_00988	pehN	Exo-poly-alpha-D-galacturonosidase	pehA	Endo-polygalacturonase precursor	IFB_0099_01151	IFB_0223_01145	GBBC_2040_03090	IPO_2222_03127	IFB_0158_01421	IFB_0221_01524	MK_10_01127	MK_16_01121	PPO_9019_01109	PPO_9134_03522	RNS_512A_01101	RNS_773B_02347	RNS_82331A_03577	D_s04321_01159
Dsol_CDS_00989	ybaK	bifunctional cys-tRNA Pro deacetylase/cys-tRNA Cys deacylase	ybaK	Cys-tRNA(Pro)/Cys-tRNA(Cys) deacylase YbaK	IFB_0099_01152	IFB_0223_01146	GBBC_2040_03089	IPO_2222_03126	IFB_0158_01422	IFB_0221_01523		MK_16_01122	PPO_9019_01108	PPO_9134_03521	RNS_512A_01100	RNS_773B_02346	RNS_82331A_03578	D_s04321_01160
Dsol_CDS_00990	ybbK	predicted protease, membrane anchored	hflK	Modulator of FtsH protease HflK	IFB_0099_01157	IFB_0223_01151	GBBC_2040_03084	IPO_2222_03121	IFB_0158_01427	IFB_0221_01518	MK_10_01134	MK_16_01127	PPO_9019_01103	PPO_9134_03516	RNS_512A_01095	RNS_773B_02341	RNS_82331A_03583	D_s04321_01165
Dsol_CDS_00991	yfaE	predicted 2Fe-2S cluster-containing protein	ascD	CDP-6-deoxy-L-threo-D-glycero-4-hexulose-3- dehydrase reductase	IFB_0099_01158	IFB_0223_01152	GBBC_2040_03083	IPO_2222_03120	IFB_0158_01428	IFB_0221_01517	MK_10_01135	MK_16_01128	PPO_9019_01102	PPO_9134_03515	RNS_512A_01094	RNS_773B_02340	RNS_82331A_03584	D_s04321_01166
Dsol_CDS_00992	cueR	copper responsive transcription regulator	cueR	HTH-type transcriptional regulator CueR	IFB_0099_01155	IFB_0223_01149	GBBC_2040_03086	IPO_2222_03123	IFB_0158_01425	IFB_0221_01520	MK_10_01132	MK_16_01125	PPO_9019_01105	PPO_9134_03518	RNS_512A_01097	RNS_773B_02343	RNS_82331A_03581	D_s04321_01163
Dsol_CDS_00993	ybbJ	conserved inner membrane protein	ybbJ	Inner membrane protein YbbJ	IFB_0099_01156	IFB_0223_01150	GBBC_2040_03085	IPO_2222_03122	IFB_0158_01426	IFB_0221_01519	MK_10_01133	MK_16_01126	PPO_9019_01104	PPO_9134_03517	RNS_512A_01096	RNS_773B_02342	RNS_82331A_03582	D_s04321_01164
Dsol_CDS_00994	metG	methionyl-tRNA synthetase	metG	Methionine--tRNA ligase	IFB_0099_01323	IFB_0223_01317	GBBC_2040_02916	IPO_2222_02953	IFB_0158_02661	IFB_0221_01351	MK_10_01301	MK_16_01293	PPO_9019_00936	PPO_9134_03349	RNS_512A_03420	RNS_773B_02174	RNS_82331A_03749	D_s04321_01331
Dsol_CDS_00995	virK	VirK protein		VirK protein	IFB_0099_01322	IFB_0223_01316	GBBC_2040_02917	IPO_2222_02954	IFB_0158_02662	IFB_0221_01352	MK_10_01300	MK_16_01292	PPO_9019_00937	PPO_9134_03350	RNS_512A_03421	RNS_773B_02175	RNS_82331A_03748	D_s04321_01330
Dsol_CDS_00996		putative sugar ABC transporter		Periplasmic binding proteins and sugar binding domain of LacI family protein	IFB_0099_01321	IFB_0223_01315	GBBC_2040_02918	IPO_2222_02955	IFB_0158_02663	IFB_0221_01353	MK_10_01299	MK_16_01291	PPO_9019_00938	PPO_9134_03351	RNS_512A_03422	RNS_773B_02176	RNS_82331A_03747	D_s04321_01329
Dsol_CDS_00997		hypothetical protein		LVIVD repeat protein	IFB_0099_01320	IFB_0223_01314	GBBC_2040_02919	IPO_2222_02956	IFB_0158_02664	IFB_0221_01354	MK_10_01298	MK_16_01290	PPO_9019_00939	PPO_9134_03352	RNS_512A_03423	RNS_773B_02177	RNS_82331A_03746	D_s04321_01328
Dsol_CDS_00998	ybhE	6-phosphogluconolactonase	pgl	6-phosphogluconolactonase	IFB_0099_01319	IFB_0223_01313	GBBC_2040_02920	IPO_2222_02957	IFB_0158_02665	IFB_0221_01355	MK_10_01297	MK_16_01289	PPO_9019_00940	PPO_9134_03353	RNS_512A_03424	RNS_773B_02178	RNS_82331A_03745	D_s04321_01327
Dsol_CDS_00999	ybhA	pyridoxal phosphatase / fructose 1,6-bisphosphatase	ybhA	Pyridoxal phosphate phosphatase YbhA	IFB_0099_01318	IFB_0223_01312	GBBC_2040_02921	IPO_2222_02958	IFB_0158_02666	IFB_0221_01356	MK_10_01296	MK_16_01288	PPO_9019_00941	PPO_9134_03354	RNS_512A_03425	RNS_773B_02179	RNS_82331A_03744	D_s04321_01326
Dsol_CDS_01000	modC	molybdate transporter subunit; ATP-binding component of ABC superfamily	cysA	Sulfate/thiosulfate import ATP-binding protein CysA	IFB_0099_01316	IFB_0223_01310	GBBC_2040_02923	IPO_2222_02960	IFB_0158_02668	IFB_0221_01358	MK_10_01294	MK_16_01286	PPO_9019_00943	PPO_9134_03356	RNS_512A_03427	RNS_773B_02181	RNS_82331A_03742	D_s04321_01324
Dsol_CDS_01001	modB	molybdate transporter subunit; membrane component of ABC superfamily	modB	Molybdenum transport system permease protein ModB	IFB_0099_01315	IFB_0223_01309	GBBC_2040_02924	IPO_2222_02961	IFB_0158_02669	IFB_0221_01359	MK_10_01293	MK_16_01285	PPO_9019_00944	PPO_9134_03357	RNS_512A_03428	RNS_773B_02182	RNS_82331A_03741	D_s04321_01323
Dsol_CDS_01002	modA	molybdate transporter subunit; periplasmic-binding component of ABC superfamily	modA	Molybdate-binding periplasmic protein precursor	IFB_0099_01314	IFB_0223_01308	GBBC_2040_02925	IPO_2222_02962	IFB_0158_02670	IFB_0221_01360	MK_10_01292	MK_16_01284	PPO_9019_00945	PPO_9134_03358	RNS_512A_03429	RNS_773B_02183	RNS_82331A_03740	D_s04321_01322
Dsol_CDS_01003	ybhT	Putative membrane protein	acrZ	Multidrug efflux pump accessory protein AcrZ	IFB_0099_01313	IFB_0223_01307	GBBC_2040_02926	IPO_2222_02963	IFB_0158_02671	IFB_0221_01361	MK_10_01291	MK_16_01283	PPO_9019_00946	PPO_9134_03359	RNS_512A_03430	RNS_773B_02184	RNS_82331A_03739	D_s04321_01321
Dsol_CDS_01004	modE	DNA-binding transcriptional dual regulator	modE	Transcriptional regulator ModE	IFB_0099_01312	IFB_0223_01306	GBBC_2040_02927	IPO_2222_02964	IFB_0158_02672	IFB_0221_01362	MK_10_01290	MK_16_01282	PPO_9019_00947	PPO_9134_03360	RNS_512A_03431	RNS_773B_02185	RNS_82331A_03738	D_s04321_01320
Dsol_CDS_01005	modF	ATP-binding component of molybdate ABC transporter	ylmA	putative ABC transporter ATP-binding protein YlmA	IFB_0099_01311	IFB_0223_01305	GBBC_2040_02928	IPO_2222_02965	IFB_0158_02673	IFB_0221_01363	MK_10_01289	MK_16_01281	PPO_9019_00948	PPO_9134_03361	RNS_512A_03432	RNS_773B_02186	RNS_82331A_03737	D_s04321_01319
Dsol_CDS_01006	galE	UDP-glucose-4-epimerase	galE	UDP-glucose 4-epimerase	IFB_0099_01310	IFB_0223_01304	GBBC_2040_02929	IPO_2222_02966	IFB_0158_02674	IFB_0221_01364	MK_10_01288	MK_16_01280	PPO_9019_00949	PPO_9134_03362	RNS_512A_03433	RNS_773B_02187	RNS_82331A_03736	D_s04321_01318
Dsol_CDS_01007	galT	galactose-1-phosphate uridylyltransferase	galT	Galactose-1-phosphate uridylyltransferase	IFB_0099_01309	IFB_0223_01303	GBBC_2040_02930	IPO_2222_02967	IFB_0158_02675	IFB_0221_01365	MK_10_01287	MK_16_01279	PPO_9019_00950	PPO_9134_03363	RNS_512A_03434	RNS_773B_02188	RNS_82331A_03735	D_s04321_01317
Dsol_CDS_01008	galK	galactokinase	galK	Galactokinase	IFB_0099_01308	IFB_0223_01302	GBBC_2040_02931	IPO_2222_02968	IFB_0158_02676	IFB_0221_01366	MK_10_01286	MK_16_01278	PPO_9019_00951	PPO_9134_03364	RNS_512A_03435	RNS_773B_02189	RNS_82331A_03734	D_s04321_01316
Dsol_CDS_01009	galM	Aldose 1-epimerase	galM	Aldose 1-epimerase	IFB_0099_01307	IFB_0223_01301	GBBC_2040_02932	IPO_2222_02969	IFB_0158_02677	IFB_0221_01367	MK_10_01285	MK_16_01277	PPO_9019_00952	PPO_9134_03365	RNS_512A_03436	RNS_773B_02190	RNS_82331A_03733	D_s04321_01315
Dsol_CDS_01010		Probable Co/Zn/Cd efflux system membrane fusion protein	cusF	Cation efflux system protein CusF precursor	IFB_0099_01305	IFB_0223_01299	GBBC_2040_02934	IPO_2222_02971	IFB_0158_02679	IFB_0221_01369	MK_10_01283	MK_16_01275	PPO_9019_00954	PPO_9134_03367	RNS_512A_03438	RNS_773B_02192	RNS_82331A_03731	D_s04321_01313
Dsol_CDS_01011		hypothetical protein		hypothetical protein	IFB_0099_01306	IFB_0223_01300	GBBC_2040_02933	IPO_2222_02970	IFB_0158_02678	IFB_0221_01368	MK_10_01284	MK_16_01276	PPO_9019_00953	PPO_9134_03366	RNS_512A_03437	RNS_773B_02191	RNS_82331A_03732	D_s04321_01314
Dsol_CDS_01012	cusB	Probable Co/Zn/Cd efflux system membrane fusion protein	cusB	Cation efflux system protein CusB precursor	IFB_0099_01303	IFB_0223_01297	GBBC_2040_02936	IPO_2222_02973	IFB_0158_02681	IFB_0221_01371	MK_10_01281	MK_16_01273	PPO_9019_00956	PPO_9134_03369	RNS_512A_03440	RNS_773B_02194	RNS_82331A_03729	D_s04321_01311
Dsol_CDS_01013		Heavy metal RND efflux outer membrane protein, CzcC family		Outer membrane efflux protein	IFB_0099_01304	IFB_0223_01298	GBBC_2040_02935	IPO_2222_02972	IFB_0158_02680	IFB_0221_01370	MK_10_01282	MK_16_01274	PPO_9019_00955	PPO_9134_03368	RNS_512A_03439	RNS_773B_02193	RNS_82331A_03730	D_s04321_01312
Dsol_CDS_01014	gpmA	phosphoglyceromutase 1	gpmA	2,3-bisphosphoglycerate-dependent phosphoglycerate mutase	IFB_0099_01301	IFB_0223_01295	GBBC_2040_02938	IPO_2222_02975	IFB_0158_02683	IFB_0221_01373	MK_10_01279	MK_16_01271	PPO_9019_00958	PPO_9134_03371	RNS_512A_03442	RNS_773B_02196	RNS_82331A_03727	D_s04321_01309
Dsol_CDS_01015	cusA	Cobalt-zinc-cadmium resistance protein czcA; Cation efflux system protein cusA	cusA	Cation efflux system protein CusA	IFB_0099_01302	IFB_0223_01296	GBBC_2040_02937	IPO_2222_02974	IFB_0158_02682	IFB_0221_01372	MK_10_01280	MK_16_01272	PPO_9019_00957	PPO_9134_03370	RNS_512A_03441	RNS_773B_02195	RNS_82331A_03728	D_s04321_01310
Dsol_CDS_01016	aroG	Phospho-2-dehydro-3-deoxyheptonate aldolase	aroG	Phospho-2-dehydro-3-deoxyheptonate aldolase, Phe-sensitive	IFB_0099_01300	IFB_0223_01294	GBBC_2040_02939	IPO_2222_02976	IFB_0158_02684	IFB_0221_01374	MK_10_01278	MK_16_01270	PPO_9019_00959	PPO_9134_03372	RNS_512A_03443	RNS_773B_02197	RNS_82331A_03726	D_s04321_01308
Dsol_CDS_01017	pnuC	predicted nicotinamide mononucleotide transporter	pnuC	Nicotinamide riboside transporter PnuC	IFB_0099_01298	IFB_0223_01292	GBBC_2040_02941	IPO_2222_02978	IFB_0158_02686	IFB_0221_01376	MK_10_01276	MK_16_01268	PPO_9019_00961	PPO_9134_03374	RNS_512A_03445	RNS_773B_02199	RNS_82331A_03724	D_s04321_01306
Dsol_CDS_01018	zitB	zinc efflux system	zitB	Zinc transporter ZitB	IFB_0099_01299	IFB_0223_01293	GBBC_2040_02940	IPO_2222_02977	IFB_0158_02685	IFB_0221_01375	MK_10_01277	MK_16_01269	PPO_9019_00960	PPO_9134_03373	RNS_512A_03444	RNS_773B_02198	RNS_82331A_03725	D_s04321_01307
Dsol_CDS_01019	yqgA	Putative inner membrane protein	ydfK	putative membrane protein YdfK	IFB_0099_01296	IFB_0223_01290	GBBC_2040_02944	IPO_2222_02981	IFB_0158_02688	IFB_0221_01378	MK_10_01274	MK_16_01266	PPO_9019_00963	PPO_9134_03376	RNS_512A_03447	RNS_773B_02201	RNS_82331A_03722	D_s04321_01304
Dsol_CDS_01020	nadA	quinolinate synthase, subunit A	nadA	Quinolinate synthase A	IFB_0099_01297	IFB_0223_01291			IFB_0158_02687	IFB_0221_01377	MK_10_01275	MK_16_01267	PPO_9019_00962	PPO_9134_03375	RNS_512A_03446	RNS_773B_02200	RNS_82331A_03723	D_s04321_01305
Dsol_CDS_01021	pal	peptidoglycan-associated outer membrane lipoprotein	pal	Peptidoglycan-associated lipoprotein precursor	IFB_0099_01290	IFB_0223_01284	GBBC_2040_02949	IPO_2222_02986	IFB_0158_01561	IFB_0221_01384	MK_10_01269	MK_16_01261	PPO_9019_00969	PPO_9134_03382	RNS_512A_00961	RNS_773B_02207	RNS_82331A_03716	D_s04321_01299
Dsol_CDS_01022	ybgF	SecB-dependent secretory protein		tol-pal system protein YbgF	IFB_0099_01291	IFB_0223_01285	GBBC_2040_02948	IPO_2222_02985	IFB_0158_01562	IFB_0221_01383	MK_10_01270	MK_16_01262	PPO_9019_00968	PPO_9134_03381	RNS_512A_00960	RNS_773B_02206	RNS_82331A_03717	D_s04321_01300
Dsol_CDS_01023	tolA	membrane anchored protein in TolA-TolQ-TolR complex		cell envelope integrity inner membrane protein TolA	IFB_0099_01288	IFB_0223_01282	GBBC_2040_02951	IPO_2222_02988	IFB_0158_01559	IFB_0221_01386	MK_10_01267	MK_16_01259	PPO_9019_00971	PPO_9134_03384	RNS_512A_00963	RNS_773B_02209	RNS_82331A_03714	D_s04321_01297
Dsol_CDS_01024	tolB	periplasmic protein		translocation protein TolB	IFB_0099_01289	IFB_0223_01283	GBBC_2040_02950	IPO_2222_02987	IFB_0158_01560	IFB_0221_01385	MK_10_01268	MK_16_01260	PPO_9019_00970	PPO_9134_03383	RNS_512A_00962	RNS_773B_02208	RNS_82331A_03715	D_s04321_01298
Dsol_CDS_01025	ymcB	hypothetical protein		hypothetical protein	IFB_0099_01354	IFB_0223_01348	GBBC_2040_02884	IPO_2222_02921	IFB_0158_02630	IFB_0221_01320	MK_10_01333	MK_16_01324	PPO_9019_00905	PPO_9134_03318	RNS_512A_03389	RNS_773B_02143	RNS_82331A_03780	D_s04321_01362
Dsol_CDS_01026	ymcC	Putative regulator	gfcB	putative lipoprotein GfcB precursor	IFB_0099_01353	IFB_0223_01347	GBBC_2040_02885	IPO_2222_02922	IFB_0158_02631	IFB_0221_01321	MK_10_01332	MK_16_01323	PPO_9019_00906	PPO_9134_03319	RNS_512A_03390	RNS_773B_02144	RNS_82331A_03779	D_s04321_01361
Dsol_CDS_01027	yaiC	hypothetical protein	adrA	putative diguanylate cyclase AdrA	IFB_0099_01359	IFB_0223_01353	GBBC_2040_02879	IPO_2222_02916	IFB_0158_02625	IFB_0221_01315	MK_10_01338	MK_16_01329	PPO_9019_00900	PPO_9134_03313	RNS_512A_03384	RNS_773B_02138	RNS_82331A_03785	D_s04321_01367
Dsol_CDS_01028		Putative outer membrane lipoprotein		hypothetical protein	IFB_0099_01355	IFB_0223_01349	GBBC_2040_02883	IPO_2222_02920	IFB_0158_02629	IFB_0221_01319	MK_10_01334	MK_16_01325	PPO_9019_00904	PPO_9134_03317	RNS_512A_03388	RNS_773B_02142	RNS_82331A_03781	D_s04321_01363
Dsol_CDS_01029		Spore maturation protein	ykvP	Spore protein YkvP	IFB_0099_01350	IFB_0223_01344	GBBC_2040_02888	IPO_2222_02925	IFB_0158_02634	IFB_0221_01324	MK_10_01329	MK_16_01320	PPO_9019_00909	PPO_9134_03322	RNS_512A_03393	RNS_773B_02147	RNS_82331A_03776	D_s04321_01358
Dsol_CDS_01030	galF	predicted regulatory subunit of UTP--glucose-1-phosphate uridylyltransferase, with GalU	galF	UTP--glucose-1-phosphate uridylyltransferase	IFB_0099_01349	IFB_0223_01343	GBBC_2040_02889	IPO_2222_02926	IFB_0158_02635	IFB_0221_01325	MK_10_01328	MK_16_01319	PPO_9019_00910	PPO_9134_03323	RNS_512A_03394	RNS_773B_02148	RNS_82331A_03775	D_s04321_01357
Dsol_CDS_01031		hypothetical protein		hypothetical protein	IFB_0099_01352	IFB_0223_01346	GBBC_2040_02886	IPO_2222_02923	IFB_0158_02632	IFB_0221_01322	MK_10_01331	MK_16_01322	PPO_9019_00907	PPO_9134_03320	RNS_512A_03391	RNS_773B_02145	RNS_82331A_03778	D_s04321_01360
Dsol_CDS_01032	gnd	gluconate-6-phosphate dehydrogenase, decarboxylating	gnd	6-phosphogluconate dehydrogenase, decarboxylating	IFB_0099_01351	IFB_0223_01345	GBBC_2040_02887	IPO_2222_02924	IFB_0158_02633	IFB_0221_01323	MK_10_01330	MK_16_01321	PPO_9019_00908	PPO_9134_03321	RNS_512A_03392	RNS_773B_02146	RNS_82331A_03777	D_s04321_01359
Dsol_CDS_01033	ugd	UDP-glucose dehydrogenase	ugd	UDP-glucose 6-dehydrogenase	IFB_0099_01348	IFB_0223_01342	GBBC_2040_02890	IPO_2222_02927	IFB_0158_02636	IFB_0221_01326	MK_10_01327	MK_16_01318	PPO_9019_00911	PPO_9134_03324	RNS_512A_03395	RNS_773B_02149	RNS_82331A_03774	D_s04321_01356
Dsol_CDS_01034		dTDP-glucose 4,6-dehydratase		UDP-glucose 4-epimerase	IFB_0099_01347	IFB_0223_01341	GBBC_2040_02891	IPO_2222_02928	IFB_0158_02637	IFB_0221_01327	MK_10_01326	MK_16_01317	PPO_9019_00912	PPO_9134_03325	RNS_512A_03396	RNS_773B_02150	RNS_82331A_03773	D_s04321_01355
Dsol_CDS_01035	rffG	dTDP-glucose 4,6-dehydratase	rffG	dTDP-glucose 4,6-dehydratase 2	IFB_0099_01338	IFB_0223_01332	GBBC_2040_02900	IPO_2222_02937	IFB_0158_02646	IFB_0221_01336	MK_10_01316	MK_16_01308	PPO_9019_00921	PPO_9134_03334	RNS_512A_03405	RNS_773B_02159	RNS_82331A_03764	D_s04321_01346
Dsol_CDS_01036	rffH	Glucose-1-phosphate thymidylyltransferase	rmlA2	Glucose-1-phosphate thymidylyltransferase 2	IFB_0099_01339	IFB_0223_01333	GBBC_2040_02899	IPO_2222_02936	IFB_0158_02645	IFB_0221_01335	MK_10_01317	MK_16_01309	PPO_9019_00920	PPO_9134_03333	RNS_512A_03404	RNS_773B_02158	RNS_82331A_03765	D_s04321_01347
Dsol_CDS_01037	rfbC	dTDP-4-dehydrorhamnose 3,5-epimerase	rmlC	dTDP-4-dehydrorhamnose 3,5-epimerase	IFB_0099_01340	IFB_0223_01334	GBBC_2040_02898	IPO_2222_02935	IFB_0158_02644	IFB_0221_01334	MK_10_01318	MK_16_01310	PPO_9019_00919	PPO_9134_03332	RNS_512A_03403	RNS_773B_02157	RNS_82331A_03766	D_s04321_01348
Dsol_CDS_01038	wzc	Tyrosine-protein kinase wzc	wzc	Tyrosine-protein kinase wzc	IFB_0099_01332	IFB_0223_01326	GBBC_2040_02906	IPO_2222_02943	IFB_0158_02652	IFB_0221_01342	MK_10_01310	MK_16_01302	PPO_9019_00927	PPO_9134_03340	RNS_512A_03411	RNS_773B_02165	RNS_82331A_03758	D_s04321_01340
Dsol_CDS_01039	rfbN	O antigen biosynthesis rhamnosyltransferase rfbN		Glycosyl transferase family 2; putative glycosyl transferase	IFB_0099_01336	IFB_0223_01330	GBBC_2040_02902	IPO_2222_02939	IFB_0158_02648	IFB_0221_01338	MK_10_01314	MK_16_01306	PPO_9019_00923	PPO_9134_03336	RNS_512A_03406	RNS_773B_02161	RNS_82331A_03762	D_s04321_01344
Dsol_CDS_01040	asmA	predicted assembly protein		putative assembly protein	IFB_0099_01327	IFB_0223_01321	GBBC_2040_02912	IPO_2222_02949	IFB_0158_02657	IFB_0221_01347	MK_10_01305	MK_16_01297	PPO_9019_00932	PPO_9134_03345	RNS_512A_03416	RNS_773B_02170	RNS_82331A_03753	D_s04321_01335
Dsol_CDS_01041	yegH	predicted membrane protein	tlyC	Hemolysin C	IFB_0099_01328	IFB_0223_01322			IFB_0158_02656	IFB_0221_01346	MK_10_01306	MK_16_01298	PPO_9019_00931	PPO_9134_03344	RNS_512A_03415	RNS_773B_02169	RNS_82331A_03754	D_s04321_01336
Dsol_CDS_01042	wza	Capsule polysaccharide export protein		Polysaccharide biosynthesis/export protein	IFB_0099_01330	IFB_0223_01324	GBBC_2040_02908	IPO_2222_02945	IFB_0158_02654	IFB_0221_01344	MK_10_01308	MK_16_01300	PPO_9019_00929	PPO_9134_03342	RNS_512A_03413	RNS_773B_02167	RNS_82331A_03756	D_s04321_01338
Dsol_CDS_01043	wzb	Low molecular weight protein-tyrosine-phosphatase wzb	wzb	Low molecular weight protein-tyrosine-phosphatase wzb	IFB_0099_01331	IFB_0223_01325	GBBC_2040_02907	IPO_2222_02944	IFB_0158_02653	IFB_0221_01343	MK_10_01309	MK_16_01301	PPO_9019_00928	PPO_9134_03341	RNS_512A_03412	RNS_773B_02166	RNS_82331A_03757	D_s04321_01339
Dsol_CDS_01044	mrp	antiporter inner membrane protein	minD	Septum site-determining protein MinD	IFB_0099_01324	IFB_0223_01318	GBBC_2040_02915	IPO_2222_02952	IFB_0158_02660	IFB_0221_01350	MK_10_01302	MK_16_01294	PPO_9019_00935	PPO_9134_03348	RNS_512A_03419	RNS_773B_02173	RNS_82331A_03750	D_s04321_01332
Dsol_CDS_01045	udk	uridine/cytidine kinase	udk	Uridine kinase	IFB_0099_01325	IFB_0223_01319	GBBC_2040_02914	IPO_2222_02951	IFB_0158_02659	IFB_0221_01349	MK_10_01303	MK_16_01295	PPO_9019_00934	PPO_9134_03347	RNS_512A_03418	RNS_773B_02172	RNS_82331A_03751	D_s04321_01333
Dsol_CDS_01046	dcd	2'-deoxycytidine 5'-triphosphate deaminase	dcd	Deoxycytidine triphosphate deaminase	IFB_0099_01326	IFB_0223_01320	GBBC_2040_02913	IPO_2222_02950	IFB_0158_02658	IFB_0221_01348	MK_10_01304	MK_16_01296	PPO_9019_00933	PPO_9134_03346	RNS_512A_03417	RNS_773B_02171	RNS_82331A_03752	D_s04321_01334
Dsol_CDS_01047	fldA	flavodoxin 1	fldA	Flavodoxin	IFB_0099_01251	IFB_0223_01245	GBBC_2040_02989	IPO_2222_03026	IFB_0158_01522	IFB_0221_01423	MK_10_01230	MK_16_01221	PPO_9019_01009	PPO_9134_03422	RNS_512A_01000	RNS_773B_02246	RNS_82331A_03677	D_s04321_01259
Dsol_CDS_01048	fur	DNA-binding transcriptional dual regulator of siderophore biosynthesis and transport	fur	Ferric uptake regulation protein	IFB_0099_01250	IFB_0223_01244	GBBC_2040_02990	IPO_2222_03027	IFB_0158_01521	IFB_0221_01424	MK_10_01229	MK_16_01220	PPO_9019_01010	PPO_9134_03423	RNS_512A_01001	RNS_773B_02247	RNS_82331A_03676	D_s04321_01258
Dsol_CDS_01049	glnS	glutamyl-tRNA synthetase	glnS	Glutamine--tRNA ligase	IFB_0099_01249	IFB_0223_01243	GBBC_2040_02991	IPO_2222_03028	IFB_0158_01520	IFB_0221_01425	MK_10_01228	MK_16_01219	PPO_9019_01011	PPO_9134_03424	RNS_512A_01002	RNS_773B_02248	RNS_82331A_03675	D_s04321_01257
Dsol_CDS_01050	nagE	PTS system, N-acetylglucosamine-specific IIA component / PTS system, N-acetylglucosamine-specific IIB component / PTS system, N-acetylglucosamine-specific IIC component	ptsG	PTS system glucose-specific EIICB component	IFB_0099_01248	IFB_0223_01242	GBBC_2040_02992	IPO_2222_03029	IFB_0158_01519	IFB_0221_01426	MK_10_01227	MK_16_01218	PPO_9019_01012	PPO_9134_03425	RNS_512A_01003	RNS_773B_02249	RNS_82331A_03674	D_s04321_01256
Dsol_CDS_01051	ybfF	esterase	ybfF	Esterase YbfF	IFB_0099_01254	IFB_0223_01248	GBBC_2040_02986	IPO_2222_03023	IFB_0158_01525	IFB_0221_01420	MK_10_01233	MK_16_01224	PPO_9019_01006	PPO_9134_03419	RNS_512A_00997	RNS_773B_02243	RNS_82331A_03680	D_s04321_01262
Dsol_CDS_01052	ybfE	LexA regulated protein		LexA regulated protein	IFB_0099_01253	IFB_0223_01247	GBBC_2040_02987	IPO_2222_03024	IFB_0158_01524	IFB_0221_01421	MK_10_01232	MK_16_01223	PPO_9019_01007	PPO_9134_03420	RNS_512A_00998	RNS_773B_02244	RNS_82331A_03679	D_s04321_01261
Dsol_CDS_01053		Methyl-accepting chemotaxis protein I (serine chemoreceptor protein)	trg	Methyl-accepting chemotaxis protein III	IFB_0099_01252	IFB_0223_01246	GBBC_2040_02988	IPO_2222_03025	IFB_0158_01523	IFB_0221_01422	MK_10_01231	MK_16_01222	PPO_9019_01008	PPO_9134_03421	RNS_512A_00999	RNS_773B_02245	RNS_82331A_03678	D_s04321_01260
Dsol_CDS_01054		C-terminal fragment of asparagine synthetase B (pseudogene)	asnB	Asparagine synthetase B [glutamine-hydrolyzing]	IFB_0099_01244	IFB_0223_01238	GBBC_2040_02997	IPO_2222_03034	IFB_0158_01515	IFB_0221_01430	MK_10_01223	MK_16_01214	PPO_9019_01016	PPO_9134_03429	RNS_512A_01007	RNS_773B_02253	RNS_82331A_03670	D_s04321_01252
Dsol_CDS_01055	emrE	Quaternary ammonium compound-resistance protein	emrE	Multidrug transporter EmrE	IFB_0099_01237	IFB_0223_01231	GBBC_2040_03004	IPO_2222_03041	IFB_0158_01508	IFB_0221_01437	MK_10_01216	MK_16_01207	PPO_9019_01023	PPO_9134_03436	RNS_512A_01014	RNS_773B_02260	RNS_82331A_03663	D_s04321_01245
Dsol_CDS_01056	ubiF	2-octoprenyl-3-methyl-6-methoxy-1,4-benzoquinone hydroxylase	ubiF	2-octaprenyl-3-methyl-6-methoxy-1,4-benzoquinol hydroxylase	IFB_0099_01236	IFB_0223_01230	GBBC_2040_03005	IPO_2222_03042	IFB_0158_01507	IFB_0221_01438	MK_10_01215	MK_16_01206	PPO_9019_01024	PPO_9134_03437	RNS_512A_01015	RNS_773B_02261	RNS_82331A_03662	D_s04321_01244
Dsol_CDS_01057	miaB	isopentenyl-adenosine A37 tRNA methylthiolase	miaB	(Dimethylallyl)adenosine tRNA methylthiotransferase MiaB	IFB_0099_01235	IFB_0223_01229	GBBC_2040_03006	IPO_2222_03043	IFB_0158_01506	IFB_0221_01439	MK_10_01214	MK_16_01205	PPO_9019_01025	PPO_9134_03438	RNS_512A_01016	RNS_773B_02262	RNS_82331A_03661	D_s04321_01243
Dsol_CDS_01058	nagB	glucosamine-6-phosphate deaminase	nagB	Glucosamine-6-phosphate deaminase	IFB_0099_01247	IFB_0223_01241	GBBC_2040_02993	IPO_2222_03030	IFB_0158_01518	IFB_0221_01427	MK_10_01226	MK_16_01217	PPO_9019_01013	PPO_9134_03426	RNS_512A_01004	RNS_773B_02250	RNS_82331A_03673	D_s04321_01255
Dsol_CDS_01059	nagA	N-acetylglucosamine-6-phosphate deacetylase	nagA	N-acetylglucosamine-6-phosphate deacetylase	IFB_0099_01246	IFB_0223_01240			IFB_0158_01517	IFB_0221_01428	MK_10_01225	MK_16_01216	PPO_9019_01014	PPO_9134_03427	RNS_512A_01005	RNS_773B_02251	RNS_82331A_03672	D_s04321_01254
Dsol_CDS_01060	nagC	DNA-binding transcriptional dual regulator (pseudogene)	nagC	N-acetylglucosamine repressor	IFB_0099_01245	IFB_0223_01239	GBBC_2040_02996	IPO_2222_03033	IFB_0158_01516	IFB_0221_01429	MK_10_01224	MK_16_01215	PPO_9019_01015	PPO_9134_03428	RNS_512A_01006	RNS_773B_02252	RNS_82331A_03671	D_s04321_01253
Dsol_CDS_01061	gltJ	membrane component of an ABC superfamily glutamate and aspartate transporter	gltK	Glutamate/aspartate transport system permease protein GltK	IFB_0099_01228	IFB_0223_01222	GBBC_2040_03013	IPO_2222_03050	IFB_0158_01499	IFB_0221_01446	MK_10_01207	MK_16_01198	PPO_9019_01032	PPO_9134_03445	RNS_512A_01023	RNS_773B_02269	RNS_82331A_03654	D_s04321_01236
Dsol_CDS_01062	gltI	periplasmic-binding component of an ABC superfamily glutamate/aspartate transporter	gltI	Glutamate/aspartate periplasmic-binding protein precursor	IFB_0099_01230	IFB_0223_01224	GBBC_2040_03011	IPO_2222_03048	IFB_0158_01501	IFB_0221_01444	MK_10_01209	MK_16_01200	PPO_9019_01030	PPO_9134_03443	RNS_512A_01021	RNS_773B_02267	RNS_82331A_03656	D_s04321_01238
Dsol_CDS_01063	gltL	ATP-binding component of an ABC superfamily glutamate/aspartate transporter	glnQ	Glutamine transport ATP-binding protein GlnQ	IFB_0099_01226	IFB_0223_01220	GBBC_2040_03015	IPO_2222_03052	IFB_0158_01497	IFB_0221_01448	MK_10_01205	MK_16_01196	PPO_9019_01034	PPO_9134_03447	RNS_512A_01025	RNS_773B_02271	RNS_82331A_03652	D_s04321_01234
Dsol_CDS_01064	gltK	membrane component of an ABC superfamily glutamate/aspartate transporter	gltK	Glutamate/aspartate transport system permease protein GltK	IFB_0099_01227	IFB_0223_01221	GBBC_2040_03014	IPO_2222_03051	IFB_0158_01498	IFB_0221_01447	MK_10_01206	MK_16_01197	PPO_9019_01033	PPO_9134_03446	RNS_512A_01024	RNS_773B_02270	RNS_82331A_03653	D_s04321_01235
Dsol_CDS_01065	ybeY	conserved protein	ybeY	Endoribonuclease YbeY	IFB_0099_01233	IFB_0223_01227	GBBC_2040_03008	IPO_2222_03045	IFB_0158_01504	IFB_0221_01441	MK_10_01212	MK_16_01203	PPO_9019_01027	PPO_9134_03440	RNS_512A_01018	RNS_773B_02264	RNS_82331A_03659	D_s04321_01241
Dsol_CDS_01066	ybeZ	predicted protein with nucleoside triphosphate hydrolase domain	ybeZ	PhoH-like protein	IFB_0099_01234	IFB_0223_01228	GBBC_2040_03007	IPO_2222_03044	IFB_0158_01505	IFB_0221_01440	MK_10_01213	MK_16_01204	PPO_9019_01026	PPO_9134_03439	RNS_512A_01017	RNS_773B_02263	RNS_82331A_03660	D_s04321_01242
Dsol_CDS_01067	lnt	apolipoprotein N-acyltransferase	lnt	Apolipoprotein N-acyltransferase	IFB_0099_01231	IFB_0223_01225	GBBC_2040_03010	IPO_2222_03047	IFB_0158_01502	IFB_0221_01443	MK_10_01210	MK_16_01201	PPO_9019_01029	PPO_9134_03442	RNS_512A_01020	RNS_773B_02266	RNS_82331A_03657	D_s04321_01239
Dsol_CDS_01068	corC	predicted ion transport	corC	Magnesium and cobalt efflux protein CorC	IFB_0099_01232	IFB_0223_01226	GBBC_2040_03009	IPO_2222_03046	IFB_0158_01503	IFB_0221_01442	MK_10_01211	MK_16_01202	PPO_9019_01028	PPO_9134_03441	RNS_512A_01019	RNS_773B_02265	RNS_82331A_03658	D_s04321_01240
Dsol_CDS_01069	ybeB	predicted protein	rsfS	Ribosomal silencing factor RsfS	IFB_0099_01220	IFB_0223_01214	GBBC_2040_03021	IPO_2222_03058	IFB_0158_01491	IFB_0221_01454	MK_10_01199	MK_16_01190	PPO_9019_01040	PPO_9134_03453	RNS_512A_01031	RNS_773B_02277	RNS_82331A_03646	D_s04321_01228
Dsol_CDS_01070	nadD	nicotinic acid mononucleotide adenylyltransferase, NAD(P)-dependent	nadD	Nicotinate-nucleotide adenylyltransferase	IFB_0099_01221	IFB_0223_01215	GBBC_2040_03020	IPO_2222_03057	IFB_0158_01492	IFB_0221_01453	MK_10_01200	MK_16_01191	PPO_9019_01039	PPO_9134_03452	RNS_512A_01030	RNS_773B_02276	RNS_82331A_03647	D_s04321_01229
Dsol_CDS_01071	mrdA	peptidoglycan synthetase, penicillin-binding protein 2	spoVD	Stage V sporulation protein D	IFB_0099_01218	IFB_0223_01212	GBBC_2040_03023	IPO_2222_03060	IFB_0158_01489	IFB_0221_01456	MK_10_01197	MK_16_01188	PPO_9019_01042	PPO_9134_03455	RNS_512A_01033	RNS_773B_02279	RNS_82331A_03644	D_s04321_01226
Dsol_CDS_01072	ybeA	conserved protein	rlmH	Ribosomal RNA large subunit methyltransferase H	IFB_0099_01219	IFB_0223_01213	GBBC_2040_03022	IPO_2222_03059	IFB_0158_01490	IFB_0221_01455	MK_10_01198	MK_16_01189	PPO_9019_01041	PPO_9134_03454	RNS_512A_01032	RNS_773B_02278	RNS_82331A_03645	D_s04321_01227
Dsol_CDS_01073	leuS	leucyl-tRNA synthetase	leuS	Leucine--tRNA ligase	IFB_0099_01224	IFB_0223_01218	GBBC_2040_03017	IPO_2222_03054	IFB_0158_01495	IFB_0221_01450	MK_10_01203	MK_16_01194	PPO_9019_01036	PPO_9134_03449	RNS_512A_01027	RNS_773B_02273	RNS_82331A_03650	D_s04321_01232
Dsol_CDS_01074	ybeL	conserved protein		hypothetical protein	IFB_0099_01225	IFB_0223_01219	GBBC_2040_03016	IPO_2222_03053	IFB_0158_01496	IFB_0221_01449	MK_10_01204	MK_16_01195	PPO_9019_01035	PPO_9134_03448	RNS_512A_01026	RNS_773B_02272	RNS_82331A_03651	D_s04321_01233
Dsol_CDS_01075	holA	DNA polymerase III, delta subunit	holA	DNA polymerase III subunit delta	IFB_0099_01222	IFB_0223_01216	GBBC_2040_03019	IPO_2222_03056	IFB_0158_01493	IFB_0221_01452	MK_10_01201	MK_16_01192	PPO_9019_01038	PPO_9134_03451	RNS_512A_01029	RNS_773B_02275	RNS_82331A_03648	D_s04321_01230
Dsol_CDS_01076	rlpB	minor lipoprotein	lptE	LPS-assembly lipoprotein LptE precursor	IFB_0099_01223	IFB_0223_01217	GBBC_2040_03018	IPO_2222_03055	IFB_0158_01494	IFB_0221_01451	MK_10_01202	MK_16_01193	PPO_9019_01037	PPO_9134_03450	RNS_512A_01028	RNS_773B_02274	RNS_82331A_03649	D_s04321_01231
Dsol_CDS_01077	cydA	Cytochrome d ubiquinol oxidase subunit I	cydA	Cytochrome bd-I ubiquinol oxidase subunit 1	IFB_0099_01281	IFB_0223_01275	GBBC_2040_02958	IPO_2222_02995	IFB_0158_01552	IFB_0221_01393	MK_10_01260	MK_16_01252	PPO_9019_00978	PPO_9134_03391	RNS_512A_00970	RNS_773B_02216	RNS_82331A_03707	D_s04321_01290
Dsol_CDS_01078	sucD	succinyl-CoA synthetase, NAD(P)-binding, alpha subunit	sucD	Succinyl-CoA ligase [ADP-forming] subunit alpha	IFB_0099_01279	IFB_0223_01273	GBBC_2040_02960	IPO_2222_02997	IFB_0158_01550	IFB_0221_01395	MK_10_01258	MK_16_01250	PPO_9019_00980	PPO_9134_03393	RNS_512A_00972	RNS_773B_02218	RNS_82331A_03705	D_s04321_01288
Dsol_CDS_01079	ybgT	Putative outer membrane lipoprotein	cydX	Cytochrome bd-I ubiquinol oxidase subunit X	IFB_0099_01283	IFB_0223_01277	GBBC_2040_02956	IPO_2222_02993	IFB_0158_01554	IFB_0221_01391	MK_10_01262	MK_16_01254	PPO_9019_00976	PPO_9134_03389	RNS_512A_00968	RNS_773B_02214	RNS_82331A_03709	D_s04321_01292
Dsol_CDS_01080	cydB	Cytochrome d ubiquinol oxidase subunit II	cydB	Cytochrome bd-I ubiquinol oxidase subunit 2	IFB_0099_01282	IFB_0223_01276	GBBC_2040_02957	IPO_2222_02994	IFB_0158_01553	IFB_0221_01392	MK_10_01261	MK_16_01253	PPO_9019_00977	PPO_9134_03390	RNS_512A_00969	RNS_773B_02215	RNS_82331A_03708	D_s04321_01291
Dsol_CDS_01081	ybgC	thioesterase	ybgC	Acyl-CoA thioester hydrolase YbgC	IFB_0099_01285	IFB_0223_01279	GBBC_2040_02954	IPO_2222_02991	IFB_0158_01556	IFB_0221_01389	MK_10_01264	MK_16_01256	PPO_9019_00974	PPO_9134_03387	RNS_512A_00966	RNS_773B_02212	RNS_82331A_03711	D_s04321_01294
Dsol_CDS_01082	ybgE	conserved inner membrane protein		hypothetical protein	IFB_0099_01284	IFB_0223_01278	GBBC_2040_02955	IPO_2222_02992	IFB_0158_01555	IFB_0221_01390	MK_10_01263	MK_16_01255	PPO_9019_00975	PPO_9134_03388	RNS_512A_00967	RNS_773B_02213	RNS_82331A_03710	D_s04321_01293
Dsol_CDS_01083	tolR	membrane spanning protein in TolA-TolQ-TolR complex	exbD	Biopolymer transport protein ExbD	IFB_0099_01287	IFB_0223_01281	GBBC_2040_02952	IPO_2222_02989	IFB_0158_01558	IFB_0221_01387	MK_10_01266	MK_16_01258	PPO_9019_00972	PPO_9134_03385	RNS_512A_00964	RNS_773B_02210	RNS_82331A_03713	D_s04321_01296
Dsol_CDS_01084	tolQ	membrane spanning protein in TolA-TolQ-TolR complex	exbB	Biopolymer transport protein ExbB	IFB_0099_01286	IFB_0223_01280	GBBC_2040_02953	IPO_2222_02990	IFB_0158_01557	IFB_0221_01388	MK_10_01265	MK_16_01257	PPO_9019_00973	PPO_9134_03386	RNS_512A_00965	RNS_773B_02211	RNS_82331A_03712	D_s04321_01295
Dsol_CDS_01085	sdhC	succinate dehydrogenase, membrane subunit, binds cytochrome b556	sdhC	Succinate dehydrogenase cytochrome b556 subunit	IFB_0099_01272	IFB_0223_01266	GBBC_2040_02967	IPO_2222_03004	IFB_0158_01543	IFB_0221_01402	MK_10_01251	MK_16_01243	PPO_9019_00987	PPO_9134_03400	RNS_512A_00979	RNS_773B_02225	RNS_82331A_03698	D_s04321_01281
Dsol_CDS_01086	gltA	citrate synthase	gltA	Citrate synthase	IFB_0099_01271	IFB_0223_01265	GBBC_2040_02968	IPO_2222_03005	IFB_0158_01542	IFB_0221_01403	MK_10_01250	MK_16_01242	PPO_9019_00988	PPO_9134_03401	RNS_512A_00980	RNS_773B_02226	RNS_82331A_03697	D_s04321_01280
Dsol_CDS_01087	sdhA	succinate dehydrogenase, flavoprotein subunit	sdhA	Succinate dehydrogenase flavoprotein subunit	IFB_0099_01274	IFB_0223_01268	GBBC_2040_02965	IPO_2222_03002	IFB_0158_01545	IFB_0221_01400	MK_10_01253	MK_16_01245	PPO_9019_00985	PPO_9134_03398	RNS_512A_00977	RNS_773B_02223	RNS_82331A_03700	D_s04321_01283
Dsol_CDS_01088	sdhD	succinate dehydrogenase, membrane subunit, binds cytochrome b556	sdhD	Succinate dehydrogenase hydrophobic membrane anchor subunit	IFB_0099_01273	IFB_0223_01267	GBBC_2040_02966	IPO_2222_03003	IFB_0158_01544	IFB_0221_01401	MK_10_01252	MK_16_01244	PPO_9019_00986	PPO_9134_03399	RNS_512A_00978	RNS_773B_02224	RNS_82331A_03699	D_s04321_01282
Dsol_CDS_01089	sucA	2-oxoglutarate decarboxylase, thiamin-requiring	sucA	2-oxoglutarate dehydrogenase E1 component	IFB_0099_01276	IFB_0223_01270	GBBC_2040_02963	IPO_2222_03000	IFB_0158_01547	IFB_0221_01398	MK_10_01255	MK_16_01247	PPO_9019_00983	PPO_9134_03396	RNS_512A_00975	RNS_773B_02221	RNS_82331A_03702	D_s04321_01285
Dsol_CDS_01090	sdhB	succinate dehydrogenase, FeS subunit	sdhB	Succinate dehydrogenase iron-sulfur subunit	IFB_0099_01275	IFB_0223_01269	GBBC_2040_02964	IPO_2222_03001	IFB_0158_01546	IFB_0221_01399	MK_10_01254	MK_16_01246	PPO_9019_00984	PPO_9134_03397	RNS_512A_00976	RNS_773B_02222	RNS_82331A_03701	D_s04321_01284
Dsol_CDS_01091	sucC	succinyl-CoA synthetase, beta subunit	sucC	Succinyl-CoA ligase [ADP-forming] subunit beta	IFB_0099_01278	IFB_0223_01272	GBBC_2040_02961	IPO_2222_02998	IFB_0158_01549	IFB_0221_01396	MK_10_01257	MK_16_01249	PPO_9019_00981	PPO_9134_03394	RNS_512A_00973	RNS_773B_02219	RNS_82331A_03704	D_s04321_01287
Dsol_CDS_01092	sucB	dihydrolipoyltranssuccinase	sucB	Dihydrolipoyllysine-residue succinyltransferase component of 2-oxoglutarate dehydrogenase complex	IFB_0099_01277	IFB_0223_01271	GBBC_2040_02962	IPO_2222_02999	IFB_0158_01548	IFB_0221_01397	MK_10_01256	MK_16_01248	PPO_9019_00982	PPO_9134_03395	RNS_512A_00974	RNS_773B_02220	RNS_82331A_03703	D_s04321_01286
Dsol_CDS_01093	ybfA	predicted protein		hypothetical protein	IFB_0099_01263	IFB_0223_01257	GBBC_2040_02976	IPO_2222_03013	IFB_0158_01534	IFB_0221_01411	MK_10_01242	MK_16_01234	PPO_9019_00996	PPO_9134_03409	RNS_512A_00988	RNS_773B_02234	RNS_82331A_03689	D_s04321_01272
Dsol_CDS_01094		hypothetical protein		hypothetical protein	IFB_0099_01264	IFB_0223_01258	GBBC_2040_02975	IPO_2222_03012	IFB_0158_01535	IFB_0221_01410	MK_10_01243	MK_16_01235	PPO_9019_00995	PPO_9134_03408	RNS_512A_00987	RNS_773B_02233	RNS_82331A_03690	D_s04321_01273
Dsol_CDS_01095	phr	deoxyribodipyrimidine photolyase, FAD-binding	phrB	Deoxyribodipyrimidine photo-lyase	IFB_0099_01265	IFB_0223_01259	GBBC_2040_02974	IPO_2222_03011	IFB_0158_01536	IFB_0221_01409	MK_10_01244	MK_16_01236	PPO_9019_00994	PPO_9134_03407	RNS_512A_00986	RNS_773B_02232	RNS_82331A_03691	D_s04321_01274
Dsol_CDS_01096	ybgI	metal-binding predicted hydrolase-oxidase	ybgI	Putative GTP cyclohydrolase 1 type 2	IFB_0099_01266	IFB_0223_01260	GBBC_2040_02973	IPO_2222_03010	IFB_0158_01537	IFB_0221_01408	MK_10_01245	MK_16_01237	PPO_9019_00993	PPO_9134_03406	RNS_512A_00985	RNS_773B_02231	RNS_82331A_03692	D_s04321_01275
Dsol_CDS_01097	ybgJ	predicted enzyme subunit	kipI	Kinase A inhibitor	IFB_0099_01267	IFB_0223_01261	GBBC_2040_02972	IPO_2222_03009	IFB_0158_01538	IFB_0221_01407	MK_10_01246	MK_16_01238	PPO_9019_00992	PPO_9134_03405	RNS_512A_00984	RNS_773B_02230	RNS_82331A_03693	D_s04321_01276
Dsol_CDS_01098	ybgK	predicted enzyme subunit	kipA	KipI antagonist	IFB_0099_01268	IFB_0223_01262	GBBC_2040_02971	IPO_2222_03008	IFB_0158_01539	IFB_0221_01406	MK_10_01247	MK_16_01239	PPO_9019_00991	PPO_9134_03404	RNS_512A_00983	RNS_773B_02229	RNS_82331A_03694	D_s04321_01277
Dsol_CDS_01099	ybgL	predicted lactam utilization protein		LamB/YcsF family protein	IFB_0099_01269	IFB_0223_01263	GBBC_2040_02970	IPO_2222_03007	IFB_0158_01540	IFB_0221_01405	MK_10_01248	MK_16_01240	PPO_9019_00990	PPO_9134_03403	RNS_512A_00982	RNS_773B_02228	RNS_82331A_03695	D_s04321_01278
Dsol_CDS_01100	nei	Endonuclease VIII	nei	Endonuclease 8	IFB_0099_01270	IFB_0223_01264	GBBC_2040_02969	IPO_2222_03006	IFB_0158_01541	IFB_0221_01404	MK_10_01249	MK_16_01241	PPO_9019_00989	PPO_9134_03402	RNS_512A_00981	RNS_773B_02227	RNS_82331A_03696	D_s04321_01279
Dsol_CDS_01101	seqA	regulatory protein for replication initiation	seqA	Negative modulator of initiation of replication	IFB_0099_01255	IFB_0223_01249	GBBC_2040_02984	IPO_2222_03021	IFB_0158_01526	IFB_0221_01419	MK_10_01234	MK_16_01225	PPO_9019_01004	PPO_9134_03417	RNS_512A_00996	RNS_773B_02242	RNS_82331A_03681	D_s04321_01263
Dsol_CDS_01102	pgm	phosphoglucomutase	pgm	Phosphoglucomutase	IFB_0099_01256	IFB_0223_01250	GBBC_2040_02983	IPO_2222_03020	IFB_0158_01527	IFB_0221_01418	MK_10_01235	MK_16_01226	PPO_9019_01003	PPO_9134_03416	RNS_512A_00995	RNS_773B_02241	RNS_82331A_03682	D_s04321_01264
Dsol_CDS_01103		Bacterial/Archaeal Transporter family protein		EamA-like transporter family protein	IFB_0099_01257	IFB_0223_01251	GBBC_2040_02982	IPO_2222_03019	IFB_0158_01528	IFB_0221_01417	MK_10_01236	MK_16_01227	PPO_9019_01002	PPO_9134_03415	RNS_512A_00994	RNS_773B_02240	RNS_82331A_03683	D_s04321_01265
Dsol_CDS_01104	kdpE	DNA-binding response regulator in two-component regulatory system with KdpD	kdpE	KDP operon transcriptional regulatory protein KdpE	IFB_0099_01258	IFB_0223_01252	GBBC_2040_02981	IPO_2222_03018	IFB_0158_01529	IFB_0221_01416	MK_10_01237	MK_16_01228	PPO_9019_01001	PPO_9134_03414	RNS_512A_00993	RNS_773B_02239	RNS_82331A_03684	D_s04321_01266
Dsol_CDS_01105	kdpD	sensory histidine kinase in two-component regulatory system with KdpE	kdpD	Sensor protein KdpD	IFB_0099_01259	IFB_0223_01253	GBBC_2040_02980	IPO_2222_03017	IFB_0158_01530	IFB_0221_01415	MK_10_01238		PPO_9019_01000	PPO_9134_03413	RNS_512A_00992	RNS_773B_02238	RNS_82331A_03685	D_s04321_01267
Dsol_CDS_01106	kdpB	high-affinity potassium-transporting ATPase B chain	kdpB	Potassium-transporting ATPase B chain	IFB_0099_01261	IFB_0223_01255	GBBC_2040_02978	IPO_2222_03015	IFB_0158_01532	IFB_0221_01413	MK_10_01240	MK_16_01232	PPO_9019_00998	PPO_9134_03411	RNS_512A_00990	RNS_773B_02236	RNS_82331A_03687
Dsol_CDS_01107	kdpA	P-type ATPase, high-affinity potassium transport system, A chain	kdpA	Potassium-transporting ATPase A chain	IFB_0099_01262	IFB_0223_01256	GBBC_2040_02977	IPO_2222_03014	IFB_0158_01533	IFB_0221_01412	MK_10_01241	MK_16_01233	PPO_9019_00997	PPO_9134_03410	RNS_512A_00989	RNS_773B_02235	RNS_82331A_03688	D_s04321_01271
Dsol_CDS_01108		Predicted L-lactate dehydrogenase, Iron-sulfur cluster-binding subunit YkgF	lutB	Lactate utilization protein B	IFB_0099_01455	IFB_0223_01449	GBBC_2040_02777	IPO_2222_02813	IFB_0158_02529	IFB_0221_01219	MK_10_01436	MK_16_01425	PPO_9019_00803	PPO_9134_03217	RNS_512A_02474	RNS_773B_02042	RNS_82331A_03882	D_s04321_01464
Dsol_CDS_01109		Predicted L-lactate dehydrogenase, Fe-S oxidoreductase subunit YkgE	lutA	Lactate utilization protein A	IFB_0099_01456	IFB_0223_01450	GBBC_2040_02776	IPO_2222_02812	IFB_0158_02528	IFB_0221_01218	MK_10_01437	MK_16_01426	PPO_9019_00802	PPO_9134_03216	RNS_512A_02475	RNS_773B_02041	RNS_82331A_03883	D_s04321_01465
Dsol_CDS_01110		Probable ABC transporter ATP binding protein	yheS	putative ABC transporter ATP-binding protein YheS	IFB_0099_01451	IFB_0223_01445	GBBC_2040_02782	IPO_2222_02818	IFB_0158_02533	IFB_0221_01223	MK_10_01432	MK_16_01421	PPO_9019_00807	PPO_9134_03221	RNS_512A_02472	RNS_773B_02046	RNS_82331A_03878	D_s04321_01459
Dsol_CDS_01111		Predicted L-lactate dehydrogenase, hypothetical protein subunit YkgG	lutC	Lactate utilization protein C	IFB_0099_01454	IFB_0223_01448	GBBC_2040_02778	IPO_2222_02814	IFB_0158_02530	IFB_0221_01220	MK_10_01435	MK_16_01424	PPO_9019_00804	PPO_9134_03218	RNS_512A_02473	RNS_773B_02043	RNS_82331A_03881	D_s04321_01463
Dsol_CDS_01112		Glyoxalase/bleomycin resistance protein/dioxygenase		Virulence protein	IFB_0099_01449	IFB_0223_01443	GBBC_2040_02784	IPO_2222_02820	IFB_0158_02535	IFB_0221_01225	MK_10_01430	MK_16_01419	PPO_9019_00809	PPO_9134_03223	RNS_512A_02470	RNS_773B_02048	RNS_82331A_03876	D_s04321_01457
Dsol_CDS_01113		putative membrane protein		hypothetical protein	IFB_0099_01450	IFB_0223_01444	GBBC_2040_02783	IPO_2222_02819	IFB_0158_02534	IFB_0221_01224	MK_10_01431	MK_16_01420	PPO_9019_00808	PPO_9134_03222	RNS_512A_02471	RNS_773B_02047	RNS_82331A_03877	D_s04321_01458
Dsol_CDS_01114		Two-component hybrid sensor and regulator	baeS	Signal transduction histidine-protein kinase BaeS	IFB_0099_01443	IFB_0223_01437	GBBC_2040_02790	IPO_2222_02826	IFB_0158_02541	IFB_0221_01231	MK_10_01424	MK_16_01413		PPO_9134_03229	RNS_512A_02463	RNS_773B_02054	RNS_82331A_03870	D_s04321_01451
Dsol_CDS_01115		LysR-family transcriptional regulator	gltC	HTH-type transcriptional regulator GltC	IFB_0099_01448	IFB_0223_01442	GBBC_2040_02785	IPO_2222_02821	IFB_0158_02536	IFB_0221_01226	MK_10_01429	MK_16_01418	PPO_9019_00810	PPO_9134_03224	RNS_512A_02469	RNS_773B_02049	RNS_82331A_03875	D_s04321_01456
Dsol_CDS_01116		Antiholin-like protein LrgA	cidA	Holin-like protein CidA	IFB_0099_01460	IFB_0223_01454	GBBC_2040_02772	IPO_2222_02808	IFB_0158_02524	IFB_0221_01214	MK_10_01441	MK_16_01430	PPO_9019_00798	PPO_9134_03212	RNS_512A_02479	RNS_773B_02037	RNS_82331A_03887	D_s04321_01469
Dsol_CDS_01117		DNA-binding response regulator, LuxR family	tmoT	Response regulator protein TmoT	IFB_0099_01461	IFB_0223_01455	GBBC_2040_02771	IPO_2222_02807	IFB_0158_02523	IFB_0221_01213	MK_10_01442	MK_16_01431	PPO_9019_00797	PPO_9134_03211	RNS_512A_02481	RNS_773B_02036	RNS_82331A_03888	D_s04321_01470
Dsol_CDS_01118	yohK	predicted inner membrane protein	yohK	Inner membrane protein YohK	IFB_0099_01459	IFB_0223_01453	GBBC_2040_02773	IPO_2222_02809	IFB_0158_02525	IFB_0221_01215	MK_10_01440	MK_16_01429	PPO_9019_00799	PPO_9134_03213	RNS_512A_02478	RNS_773B_02038	RNS_82331A_03886	D_s04321_01468
Dsol_CDS_01119		Cyclopropane-fatty-acyl-phospholipid synthase	cfa	Cyclopropane-fatty-acyl-phospholipid synthase	IFB_0099_01457	IFB_0223_01451	GBBC_2040_02775	IPO_2222_02811	IFB_0158_02527	IFB_0221_01217	MK_10_01438	MK_16_01427	PPO_9019_00801	PPO_9134_03215		RNS_773B_02040		D_s04321_01466
Dsol_CDS_01120		Transcriptional regulator, AraC family	ripA	HTH-type transcriptional repressor of iron proteins A	IFB_0099_01458	IFB_0223_01452	GBBC_2040_02774	IPO_2222_02810	IFB_0158_02526	IFB_0221_01216	MK_10_01439	MK_16_01428	PPO_9019_00800	PPO_9134_03214	RNS_512A_02477	RNS_773B_02039	RNS_82331A_03885	D_s04321_01467
Dsol_CDS_01121		hypothetical protein		hypothetical protein	IFB_0099_01421	IFB_0223_01415	GBBC_2040_02819	IPO_2222_02855	IFB_0158_02563	IFB_0221_01253	MK_10_01401	MK_16_01391	PPO_9019_00838	PPO_9134_03251	RNS_512A_03324	RNS_773B_02076	RNS_82331A_03848	D_s04321_01429
Dsol_CDS_01122	efeB	redox component of a tripartite ferrous iron transporter	efeB	Deferrochelatase/peroxidase EfeB precursor	IFB_0099_01420	IFB_0223_01414	GBBC_2040_02820	IPO_2222_02856	IFB_0158_02564	IFB_0221_01254	MK_10_01400	MK_16_01390	PPO_9019_00839	PPO_9134_03252	RNS_512A_03325	RNS_773B_02077	RNS_82331A_03847	D_s04321_01428
Dsol_CDS_01123	efeO	component of a tripartite ferrous iron transporter	efeO	Iron uptake system component EfeO precursor	IFB_0099_01419	IFB_0223_01413	GBBC_2040_02821	IPO_2222_02857	IFB_0158_02565	IFB_0221_01255	MK_10_01399	MK_16_01389	PPO_9019_00840	PPO_9134_03253	RNS_512A_03326	RNS_773B_02078	RNS_82331A_03846	D_s04321_01427
Dsol_CDS_01124		ferrous iron permease	efeU	Ferrous iron permease EfeU	IFB_0099_01418	IFB_0223_01412	GBBC_2040_02822	IPO_2222_02858	IFB_0158_02566	IFB_0221_01256	MK_10_01398	MK_16_01388	PPO_9019_00841	PPO_9134_03254	RNS_512A_03327	RNS_773B_02079	RNS_82331A_03845	D_s04321_01426
Dsol_CDS_01125		GGDEF domain protein	cph2	Phytochrome-like protein cph2	IFB_0099_01417	IFB_0223_01411	GBBC_2040_02823	IPO_2222_02859	IFB_0158_02567	IFB_0221_01257	MK_10_01397	MK_16_01387	PPO_9019_00842	PPO_9134_03255	RNS_512A_03328	RNS_773B_02080	RNS_82331A_03844	D_s04321_01425
Dsol_CDS_01126		Phosphate regulon transcriptional regulatory protein phoB	baeR	Transcriptional regulatory protein BaeR	IFB_0099_01442	IFB_0223_01436	GBBC_2040_02791	IPO_2222_02827	IFB_0158_02542	IFB_0221_01232	MK_10_01423	MK_16_01412	PPO_9019_00817	PPO_9134_03230	RNS_512A_02462	RNS_773B_02055	RNS_82331A_03869	D_s04321_01450
Dsol_CDS_01127		Probable RND efflux membrane fusion protein	mexA	Multidrug resistance protein MexA precursor	IFB_0099_01441	IFB_0223_01435	GBBC_2040_02792	IPO_2222_02828	IFB_0158_02543	IFB_0221_01233	MK_10_01422	MK_16_01411	PPO_9019_00818	PPO_9134_03231	RNS_512A_02461	RNS_773B_02056	RNS_82331A_03868	D_s04321_01449
Dsol_CDS_01128		RND multidrug efflux transporter; Acriflavin resistance protein	acrB	Multidrug efflux pump subunit AcrB	IFB_0099_01440	IFB_0223_01434	GBBC_2040_02793	IPO_2222_02829	IFB_0158_02544	IFB_0221_01234	MK_10_01421	MK_16_01410	PPO_9019_00819	PPO_9134_03232	RNS_512A_02460	RNS_773B_02057	RNS_82331A_03867	D_s04321_01448
Dsol_CDS_01129		HipA protein		putative DNA-binding transcriptional regulator	IFB_0099_01681	IFB_0223_01675	GBBC_2040_02552	IPO_2222_02583	IFB_0158_02731	IFB_0221_03014	MK_10_01722	MK_16_01653	PPO_9019_00577	PPO_9134_02991		RNS_773B_01730	RNS_82331A_04108	D_s04321_01692
Dsol_CDS_01130	yeaR	Putative cytoplasmic protein	tehB	putative S-adenosyl-L-methionine-dependent methyltransferase TehB	IFB_0099_01479	IFB_0223_01473	GBBC_2040_02753	IPO_2222_02789	IFB_0158_02505	IFB_0221_01195	MK_10_01460	MK_16_01449	PPO_9019_00779	PPO_9134_03193	RNS_512A_02499	RNS_773B_02018	RNS_82331A_03906	D_s04321_01488
Dsol_CDS_01131		Putative cytoplasmic protein		hypothetical protein	IFB_0099_01480	IFB_0223_01474	GBBC_2040_02752	IPO_2222_02788	IFB_0158_02504	IFB_0221_01194	MK_10_01461	MK_16_01450	PPO_9019_00778	PPO_9134_03192	RNS_512A_02500	RNS_773B_02017	RNS_82331A_03907	D_s04321_01489
Dsol_CDS_01132		Probable transport transmembrane protein	bcr	Bicyclomycin resistance protein	IFB_0099_01481	IFB_0223_01475	GBBC_2040_02751	IPO_2222_02787	IFB_0158_02503	IFB_0221_01193	MK_10_01462	MK_16_01451	PPO_9019_00777	PPO_9134_03191	RNS_512A_02501	RNS_773B_02016	RNS_82331A_03908	D_s04321_01490
Dsol_CDS_01133		ABC transporter, ATP-binding protein, MsbA family		putative ABC transporter ATP-binding protein	IFB_0099_01491	IFB_0223_01485			IFB_0158_02493	IFB_0221_01183	MK_10_01510	MK_16_01461	PPO_9019_00767	PPO_9134_03181		RNS_773B_02006	RNS_82331A_03918	D_s04321_01500
Dsol_CDS_01134		Right origin-binding protein	rob	Right origin-binding protein	IFB_0099_01476	IFB_0223_01470	GBBC_2040_02756	IPO_2222_02792	IFB_0158_02508	IFB_0221_01198	MK_10_01457	MK_16_01446	PPO_9019_00782	PPO_9134_03196	RNS_512A_02496	RNS_773B_02021	RNS_82331A_03903	D_s04321_01485
Dsol_CDS_01135	yjjA	Putative glycoprotein/receptor		hypothetical protein	IFB_0099_01477	IFB_0223_01471	GBBC_2040_02755	IPO_2222_02791	IFB_0158_02507	IFB_0221_01197	MK_10_01458	MK_16_01447	PPO_9019_00781	PPO_9134_03195	RNS_512A_02497	RNS_773B_02020	RNS_82331A_03904	D_s04321_01486
Dsol_CDS_01136		hypothetical protein	flr	Flavoredoxin	IFB_0099_01478	IFB_0223_01472	GBBC_2040_02754	IPO_2222_02790	IFB_0158_02506	IFB_0221_01196	MK_10_01459	MK_16_01448	PPO_9019_00780	PPO_9134_03194	RNS_512A_02498	RNS_773B_02019	RNS_82331A_03905	D_s04321_01487
Dsol_CDS_01137	lacI	Transcriptional repressor of the lac operon	lacI	Lactose operon repressor	IFB_0099_01498	IFB_0223_01492	GBBC_2040_02733	IPO_2222_02769	IFB_0158_02914	IFB_0221_02831	MK_10_01517	MK_16_01468	PPO_9019_00760	PPO_9134_03174	RNS_512A_00006	RNS_773B_01912	RNS_82331A_03925	D_s04321_01507
Dsol_CDS_01138		Probable aspartate racemase		Aspartate racemase	IFB_0099_01499	IFB_0223_01493	GBBC_2040_02732	IPO_2222_02768	IFB_0158_02913	IFB_0221_02832	MK_10_01518	MK_16_01469	PPO_9019_00759	PPO_9134_03173	RNS_512A_00007	RNS_773B_01911	RNS_82331A_03926	D_s04321_01508
Dsol_CDS_01139	yjiE	Putative transcriptional regulator LYSR-type	yjiE	HTH-type transcriptional regulator YjiE	IFB_0099_01500	IFB_0223_01494	GBBC_2040_02731	IPO_2222_02767	IFB_0158_02912	IFB_0221_02833	MK_10_01519	MK_16_01470	PPO_9019_00758	PPO_9134_03172	RNS_512A_00008	RNS_773B_01910	RNS_82331A_03927	D_s04321_01509
Dsol_CDS_01140	gltP	proton glutamate symport protein	gltP	Proton glutamate symport protein	IFB_0099_01501	IFB_0223_01495	GBBC_2040_02730	IPO_2222_02766	IFB_0158_02911	IFB_0221_02834	MK_10_01520	MK_16_01471	PPO_9019_00757	PPO_9134_03171	RNS_512A_00009	RNS_773B_01909	RNS_82331A_03928	D_s04321_01510
Dsol_CDS_01141		putative salivaricin A modification enzyme; amino acid dehydration		hypothetical protein	IFB_0099_01493	IFB_0223_01487	GBBC_2040_02738	IPO_2222_02774	IFB_0158_02491	IFB_0221_01181	MK_10_01512	MK_16_01463	PPO_9019_00765	PPO_9134_03179		RNS_773B_02004	RNS_82331A_03920	D_s04321_01502
Dsol_CDS_01142	lacZ	Beta-galactosidase	lacZ	Beta-galactosidase	IFB_0099_01497	IFB_0223_01491	GBBC_2040_02734	IPO_2222_02770	IFB_0158_02915	IFB_0221_02830	MK_10_01516	MK_16_01467	PPO_9019_00761	PPO_9134_03175	RNS_512A_00005	RNS_773B_01913	RNS_82331A_03924	D_s04321_01506
Dsol_CDS_01143		Catalase / Peroxidase	katG	Catalase-peroxidase	IFB_0099_01465	IFB_0223_01459	GBBC_2040_02767	IPO_2222_02803	IFB_0158_02519	IFB_0221_01209	MK_10_01446	MK_16_01435	PPO_9019_00793	PPO_9134_03207	RNS_512A_02485	RNS_773B_02032	RNS_82331A_03892	D_s04321_01474
Dsol_CDS_01144		Ubiquinone biosynthesis SAM-dependent O-methyltransferase	ycgJ	putative methyltransferase YcgJ	IFB_0099_01467	IFB_0223_01461	GBBC_2040_02765	IPO_2222_02801	IFB_0158_02517	IFB_0221_01207	MK_10_01448	MK_16_01437	PPO_9019_00791	PPO_9134_03205	RNS_512A_02487	RNS_773B_02030	RNS_82331A_03894	D_s04321_01476
Dsol_CDS_01145		penicillin binding protein, peptidoglycan synthetase	ftsI	Peptidoglycan synthase FtsI precursor	IFB_0099_01466	IFB_0223_01460	GBBC_2040_02766	IPO_2222_02802	IFB_0158_02518	IFB_0221_01208	MK_10_01447	MK_16_01436	PPO_9019_00792	PPO_9134_03206	RNS_512A_02486	RNS_773B_02031	RNS_82331A_03893	D_s04321_01475
Dsol_CDS_01146		ABC-type nitrate/sulfonate/bicarbonate transport system, ATPase component	ssuB	Aliphatic sulfonates import ATP-binding protein SsuB	IFB_0099_01463	IFB_0223_01457	GBBC_2040_02769	IPO_2222_02805	IFB_0158_02521	IFB_0221_01211	MK_10_01444	MK_16_01433	PPO_9019_00795	PPO_9134_03209	RNS_512A_02483	RNS_773B_02034	RNS_82331A_03890	D_s04321_01472
Dsol_CDS_01147		Multiple antibiotic resistance protein marR	marR	Multiple antibiotic resistance protein MarR	IFB_0099_01473	IFB_0223_01467	GBBC_2040_02759	IPO_2222_02795	IFB_0158_02511	IFB_0221_01201	MK_10_01454	MK_16_01443	PPO_9019_00785	PPO_9134_03199	RNS_512A_02493	RNS_773B_02024	RNS_82331A_03900	D_s04321_01482
Dsol_CDS_01148		ATP-binding protein of nickel transport system	nikE	Nickel import ATP-binding protein NikE	IFB_0099_01472	IFB_0223_01466	GBBC_2040_02760	IPO_2222_02796	IFB_0158_02512	IFB_0221_01202	MK_10_01453	MK_16_01442	PPO_9019_00786	PPO_9134_03200	RNS_512A_02492	RNS_773B_02025	RNS_82331A_03899	D_s04321_01481
Dsol_CDS_01149		Inner membrane component of tripartite multidrug resistance system	emrB	Multidrug export protein EmrB	IFB_0099_01475	IFB_0223_01469	GBBC_2040_02757	IPO_2222_02793	IFB_0158_02509	IFB_0221_01199	MK_10_01456	MK_16_01445	PPO_9019_00783	PPO_9134_03197	RNS_512A_02495	RNS_773B_02022	RNS_82331A_03902	D_s04321_01484
Dsol_CDS_01150		Membrane fusion component of tripartite multidrug resistance system	emrK	putative multidrug resistance protein EmrK	IFB_0099_01474	IFB_0223_01468	GBBC_2040_02758	IPO_2222_02794	IFB_0158_02510	IFB_0221_01200	MK_10_01455	MK_16_01444	PPO_9019_00784	PPO_9134_03198	RNS_512A_02494	RNS_773B_02023	RNS_82331A_03901	D_s04321_01483
Dsol_CDS_01151		Nickel transport system permease protein	nikB	Nickel transport system permease protein NikB	IFB_0099_01469	IFB_0223_01463	GBBC_2040_02763	IPO_2222_02799	IFB_0158_02515	IFB_0221_01205	MK_10_01450	MK_16_01439	PPO_9019_00789	PPO_9134_03203	RNS_512A_02489	RNS_773B_02028	RNS_82331A_03896	D_s04321_01478
Dsol_CDS_01152		periplasmic binding protein for nickel	nikA	Nickel-binding periplasmic protein precursor	IFB_0099_01468	IFB_0223_01462	GBBC_2040_02764	IPO_2222_02800	IFB_0158_02516	IFB_0221_01206	MK_10_01449	MK_16_01438	PPO_9019_00790	PPO_9134_03204	RNS_512A_02488	RNS_773B_02029	RNS_82331A_03895	D_s04321_01477
Dsol_CDS_01153		Oligopeptide transporter putative ATPase domain protein	oppD	Oligopeptide transport ATP-binding protein OppD	IFB_0099_01471	IFB_0223_01465	GBBC_2040_02761	IPO_2222_02797	IFB_0158_02513	IFB_0221_01203	MK_10_01452	MK_16_01441	PPO_9019_00787	PPO_9134_03201	RNS_512A_02491	RNS_773B_02026	RNS_82331A_03898	D_s04321_01480
Dsol_CDS_01154		nickel ABC transporter , inner membrane component	gsiD	Glutathione transport system permease protein GsiD	IFB_0099_01470	IFB_0223_01464	GBBC_2040_02762	IPO_2222_02798	IFB_0158_02514	IFB_0221_01204	MK_10_01451	MK_16_01440	PPO_9019_00788	PPO_9134_03202	RNS_512A_02490	RNS_773B_02027	RNS_82331A_03897	D_s04321_01479
Dsol_CDS_01155		hypothetical protein		hypothetical protein	IFB_0099_01374	IFB_0223_01368	GBBC_2040_02864	IPO_2222_02901	IFB_0158_02610	IFB_0221_01300	MK_10_01353	MK_16_01344	PPO_9019_00885	PPO_9134_03298	RNS_512A_03369	RNS_773B_02123	RNS_82331A_03800	D_s04321_01382
Dsol_CDS_01156		Transcriptional regulator ahyR/asaR family	esaR	Transcriptional activator protein EsaR	IFB_0099_01375	IFB_0223_01369	GBBC_2040_02863	IPO_2222_02900	IFB_0158_02609	IFB_0221_01299	MK_10_01354	MK_16_01345	PPO_9019_00884	PPO_9134_03297	RNS_512A_03368	RNS_773B_02122	RNS_82331A_03801	D_s04321_01383
Dsol_CDS_01157		Peptidase S33, tricorn interacting factor 1	laaA	L-amino acid amidase	IFB_0099_01373	IFB_0223_01367	GBBC_2040_02865	IPO_2222_02902	IFB_0158_02611	IFB_0221_01301	MK_10_01352	MK_16_01343	PPO_9019_00886	PPO_9134_03299	RNS_512A_03370	RNS_773B_02124	RNS_82331A_03799	D_s04321_01381
Dsol_CDS_01158		Oligopeptide transport ATP-binding protein oppD	oppD	Oligopeptide transport ATP-binding protein OppD	IFB_0099_01378	IFB_0223_01372	GBBC_2040_02860	IPO_2222_02897	IFB_0158_02606	IFB_0221_01296	MK_10_01357	MK_16_01348	PPO_9019_00881	PPO_9134_03294	RNS_512A_03365	RNS_773B_02119	RNS_82331A_03804	D_s04321_01386
Dsol_CDS_01159		Peptide ABC transporter, ATP-binding protein	gsiA	Glutathione import ATP-binding protein GsiA	IFB_0099_01379	IFB_0223_01373	GBBC_2040_02859	IPO_2222_02896	IFB_0158_02605	IFB_0221_01295	MK_10_01359	MK_16_01349	PPO_9019_00880	PPO_9134_03293	RNS_512A_03364	RNS_773B_02118	RNS_82331A_03805	D_s04321_01387
Dsol_CDS_01160		ABC transporter, permease component	gsiC	Glutathione transport system permease protein GsiC	IFB_0099_01376	IFB_0223_01370	GBBC_2040_02862	IPO_2222_02899	IFB_0158_02608	IFB_0221_01298	MK_10_01355	MK_16_01346	PPO_9019_00883	PPO_9134_03296	RNS_512A_03367	RNS_773B_02121	RNS_82331A_03802	D_s04321_01384
Dsol_CDS_01161		ABC transporter, permease component	ddpC	putative D,D-dipeptide transport system permease protein DdpC	IFB_0099_01377	IFB_0223_01371	GBBC_2040_02861	IPO_2222_02898	IFB_0158_02607	IFB_0221_01297	MK_10_01356	MK_16_01347	PPO_9019_00882	PPO_9134_03295	RNS_512A_03366	RNS_773B_02120	RNS_82331A_03803	D_s04321_01385
Dsol_CDS_01162	hcpB	Hcp	hcpA	Major exported protein	IFB_0099_01382	IFB_0223_01376	GBBC_2040_02856	IPO_2222_02893	IFB_0158_02602	IFB_0221_01292	MK_10_01362	MK_16_01352	PPO_9019_00877	PPO_9134_03290	RNS_512A_03361	RNS_773B_02115	RNS_82331A_03808	D_s04321_01390
Dsol_CDS_01163		VgrG protein		Phage-related baseplate assembly protein	IFB_0099_01383	IFB_0223_01377	GBBC_2040_02855	IPO_2222_02892	IFB_0158_02601	IFB_0221_01291	MK_10_01363	MK_16_01353	PPO_9019_00876	PPO_9134_03289	RNS_512A_03360	RNS_773B_02114		D_s04321_01391
Dsol_CDS_01164	yddS	Dipeptide-binding ABC transporter, periplasmic substrate-binding component	ddpA	putative D,D-dipeptide-binding periplasmic protein DdpA precursor	IFB_0099_01380	IFB_0223_01374	GBBC_2040_02858	IPO_2222_02895	IFB_0158_02604	IFB_0221_01294	MK_10_01360	MK_16_01350	PPO_9019_00879	PPO_9134_03292	RNS_512A_03363	RNS_773B_02117	RNS_82331A_03806	D_s04321_01388
Dsol_CDS_01165	amn	AMP nucleosidase	amn	AMP nucleosidase	IFB_0099_01381	IFB_0223_01375	GBBC_2040_02857	IPO_2222_02894	IFB_0158_02603	IFB_0221_01293	MK_10_01361	MK_16_01351	PPO_9019_00878	PPO_9134_03291	RNS_512A_03362	RNS_773B_02116	RNS_82331A_03807	D_s04321_01389
Dsol_CDS_01166		hypothetical protein		hypothetical protein	IFB_0099_01387	IFB_0223_01381	GBBC_2040_02851	IPO_2222_02888	IFB_0158_02597	IFB_0221_01287	MK_10_01367	MK_16_01357	PPO_9019_00872	PPO_9134_03285	RNS_512A_03357	RNS_773B_02110	RNS_82331A_03814	D_s04321_01395
Dsol_CDS_01167		Ankyrin-like protein		Ankyrin repeats (3 copies)	IFB_0099_01386	IFB_0223_01380	GBBC_2040_02852	IPO_2222_02889	IFB_0158_02598	IFB_0221_01288	MK_10_01366	MK_16_01356	PPO_9019_00873	PPO_9134_03286	RNS_512A_03358	RNS_773B_02111	RNS_82331A_03813	D_s04321_01394
Dsol_CDS_01168	ybjX	VirK		hypothetical protein	IFB_0099_01363	IFB_0223_01357	GBBC_2040_02875	IPO_2222_02912	IFB_0158_02621	IFB_0221_01311	MK_10_01342	MK_16_01333	PPO_9019_00896	PPO_9134_03309	RNS_512A_03380	RNS_773B_02134	RNS_82331A_03789	D_s04321_01371
Dsol_CDS_01169		Probable short-chain dehydrogenase	fabG	3-oxoacyl-[acyl-carrier-protein] reductase FabG	IFB_0099_01362	IFB_0223_01356	GBBC_2040_02876	IPO_2222_02913	IFB_0158_02622	IFB_0221_01312	MK_10_01341	MK_16_01332	PPO_9019_00897	PPO_9134_03310	RNS_512A_03381	RNS_773B_02135	RNS_82331A_03788	D_s04321_01370
Dsol_CDS_01170		hypothetical protein		hypothetical protein	IFB_0099_01361	IFB_0223_01355	GBBC_2040_02877	IPO_2222_02914	IFB_0158_02623	IFB_0221_01313	MK_10_01340	MK_16_01331	PPO_9019_00898	PPO_9134_03311	RNS_512A_03382	RNS_773B_02136	RNS_82331A_03787	D_s04321_01369
Dsol_CDS_01171		Transcriptional repressor of aerobactin receptor iutA		transcriptional regulator NanR	IFB_0099_01360	IFB_0223_01354	GBBC_2040_02878	IPO_2222_02915	IFB_0158_02624	IFB_0221_01314	MK_10_01339	MK_16_01330	PPO_9019_00899	PPO_9134_03312	RNS_512A_03383	RNS_773B_02137	RNS_82331A_03786	D_s04321_01368
Dsol_CDS_01172	hmuS	Hemin transport protein hmuS	hemS	Hemin transport protein HemS	IFB_0099_01366	IFB_0223_01360	GBBC_2040_02872	IPO_2222_02909	IFB_0158_02618	IFB_0221_01308	MK_10_01345	MK_16_01336	PPO_9019_00893	PPO_9134_03306	RNS_512A_03377	RNS_773B_02131	RNS_82331A_03792	D_s04321_01374
Dsol_CDS_01173		Putative exported protein precursor	bhsA	Multiple stress resistance protein BhsA precursor	IFB_0099_01365	IFB_0223_01359	GBBC_2040_02873	IPO_2222_02910	IFB_0158_02619	IFB_0221_01309	MK_10_01344	MK_16_01335	PPO_9019_00894	PPO_9134_03307	RNS_512A_03378	RNS_773B_02132	RNS_82331A_03791	D_s04321_01373
Dsol_CDS_01174		ABC-type hemin transport system, ATPase component	hmuV	Hemin import ATP-binding protein HmuV	IFB_0099_01369	IFB_0223_01363	GBBC_2040_02869	IPO_2222_02906	IFB_0158_02615	IFB_0221_01305	MK_10_01348	MK_16_01339	PPO_9019_00890	PPO_9134_03303	RNS_512A_03374	RNS_773B_02128	RNS_82331A_03795	D_s04321_01377
Dsol_CDS_01175	hmuU	Hemin ABC transporter, permease protein	hmuU	Hemin transport system permease protein HmuU	IFB_0099_01368	IFB_0223_01362	GBBC_2040_02870	IPO_2222_02907	IFB_0158_02616	IFB_0221_01306	MK_10_01347	MK_16_01338	PPO_9019_00891	PPO_9134_03304	RNS_512A_03375	RNS_773B_02129	RNS_82331A_03794	D_s04321_01376
Dsol_CDS_01176	hmuT	Periplasmic hemin-binding protein	hmuT	Hemin-binding periplasmic protein HmuT precursor	IFB_0099_01367	IFB_0223_01361	GBBC_2040_02871	IPO_2222_02908	IFB_0158_02617	IFB_0221_01307	MK_10_01346	MK_16_01337	PPO_9019_00892	PPO_9134_03305	RNS_512A_03376	RNS_773B_02130	RNS_82331A_03793	D_s04321_01375
Dsol_CDS_01177		Non-specific DNA-binding protein Dps / Iron-binding ferritin-like antioxidant protein / Ferroxidase	dps	DNA protection during starvation protein	IFB_0099_01372	IFB_0223_01366	GBBC_2040_02866	IPO_2222_02903	IFB_0158_02612	IFB_0221_01302	MK_10_01351	MK_16_01342	PPO_9019_00887	PPO_9134_03300	RNS_512A_03371	RNS_773B_02125	RNS_82331A_03798	D_s04321_01380
Dsol_CDS_01178		6-phosphogluconolactonase	pgl	6-phosphogluconolactonase	IFB_0099_01371	IFB_0223_01365	GBBC_2040_02867	IPO_2222_02904	IFB_0158_02613	IFB_0221_01303	MK_10_01350	MK_16_01341	PPO_9019_00888	PPO_9134_03301	RNS_512A_03372	RNS_773B_02126	RNS_82331A_03797	D_s04321_01379
Dsol_CDS_01179		TonB-dependent hemin , ferrichrome receptor		putative hemoglobin and hemoglobin-haptoglobin-binding protein 3 precursor; putative hemoglobin and hemoglobin-haptoglobin-binding protein 2 precursor	IFB_0099_01370	IFB_0223_01364	GBBC_2040_02868	IPO_2222_02905	IFB_0158_02614	IFB_0221_01304	MK_10_01349	MK_16_01340	PPO_9019_00889	PPO_9134_03302	RNS_512A_03373	RNS_773B_02127	RNS_82331A_03796	D_s04321_01378
Dsol_CDS_01180		SciB protein		hypothetical protein	IFB_0099_01400	IFB_0223_01394	GBBC_2040_02840	IPO_2222_02876	IFB_0158_02584	IFB_0221_01274	MK_10_01380	MK_16_01370	PPO_9019_00859	PPO_9134_03272	RNS_512A_03345	RNS_773B_02097	RNS_82331A_03827	D_s04321_01408
Dsol_CDS_01181		hypothetical protein		hypothetical protein	IFB_0099_01401	IFB_0223_01395	GBBC_2040_02839	IPO_2222_02875	IFB_0158_02583	IFB_0221_01273	MK_10_01381	MK_16_01371	PPO_9019_00858	PPO_9134_03271	RNS_512A_03344	RNS_773B_02096	RNS_82331A_03828	D_s04321_01409
Dsol_CDS_01182		putative lipoprotein		Type VI secretion lipoprotein	IFB_0099_01402	IFB_0223_01396	GBBC_2040_02838	IPO_2222_02874	IFB_0158_02582	IFB_0221_01272	MK_10_01382	MK_16_01372	PPO_9019_00857	PPO_9134_03270	RNS_512A_03343	RNS_773B_02095	RNS_82331A_03829	D_s04321_01410
Dsol_CDS_01183		ImpJ		hypothetical protein	IFB_0099_01403	IFB_0223_01397	GBBC_2040_02837	IPO_2222_02873	IFB_0158_02581	IFB_0221_01271	MK_10_01383	MK_16_01373	PPO_9019_00856	PPO_9134_03269	RNS_512A_03342	RNS_773B_02094	RNS_82331A_03830	D_s04321_01411
Dsol_CDS_01184		Chemotaxis motB protein		hypothetical protein	IFB_0099_01404	IFB_0223_01398	GBBC_2040_02836	IPO_2222_02872	IFB_0158_02580	IFB_0221_01270	MK_10_01384	MK_16_01374	PPO_9019_00855	PPO_9134_03268	RNS_512A_03341	RNS_773B_02093	RNS_82331A_03831	D_s04321_01412
Dsol_CDS_01185		ClpB protein	clpB	Chaperone protein ClpB	IFB_0099_01405	IFB_0223_01399	GBBC_2040_02835	IPO_2222_02871	IFB_0158_02579	IFB_0221_01269	MK_10_01385	MK_16_01375	PPO_9019_00854	PPO_9134_03267	RNS_512A_03340	RNS_773B_02092	RNS_82331A_03832	D_s04321_01413
Dsol_CDS_01186		Response regulator of zinc sigma-54-dependent two-component system	zraR	Transcriptional regulatory protein ZraR	IFB_0099_01406	IFB_0223_01400	GBBC_2040_02834	IPO_2222_02870	IFB_0158_02578	IFB_0221_01268	MK_10_01386	MK_16_01376	PPO_9019_00853	PPO_9134_03266	RNS_512A_03339	RNS_773B_02091	RNS_82331A_03833	D_s04321_01414
Dsol_CDS_01187		hypothetical protein		hypothetical protein	IFB_0099_01407	IFB_0223_01401	GBBC_2040_02833	IPO_2222_02869	IFB_0158_02577	IFB_0221_01267	MK_10_01387	MK_16_01377	PPO_9019_00852	PPO_9134_03265	RNS_512A_03338	RNS_773B_02090	RNS_82331A_03834	D_s04321_01415
Dsol_CDS_01188		hypothetical protein		hypothetical protein	IFB_0099_01408	IFB_0223_01402			IFB_0158_02576	IFB_0221_01266	MK_10_01388	MK_16_01378	PPO_9019_00851	PPO_9134_03264	RNS_512A_03337	RNS_773B_02089	RNS_82331A_03835	D_s04321_01416
Dsol_CDS_01189		IcmF-related protein		Intracellular multiplication and human macrophage-killing	IFB_0099_01409	IFB_0223_01403	GBBC_2040_02831	IPO_2222_02867	IFB_0158_02575	IFB_0221_01265	MK_10_01389	MK_16_01379	PPO_9019_00850	PPO_9134_03263	RNS_512A_03336	RNS_773B_02088	RNS_82331A_03836	D_s04321_01417
Dsol_CDS_01190		hypothetical protein		ImpA domain protein	IFB_0099_01410	IFB_0223_01404	GBBC_2040_02830	IPO_2222_02866	IFB_0158_02574	IFB_0221_01264	MK_10_01390	MK_16_01380	PPO_9019_00849	PPO_9134_03262	RNS_512A_03335	RNS_773B_02087	RNS_82331A_03837	D_s04321_01418
Dsol_CDS_01191		hypothetical protein		Sel1 repeat protein	IFB_0099_01411	IFB_0223_01405	GBBC_2040_02829	IPO_2222_02865	IFB_0158_02573	IFB_0221_01263	MK_10_01391	MK_16_01381	PPO_9019_00848	PPO_9134_03261	RNS_512A_03334	RNS_773B_02086	RNS_82331A_03838	D_s04321_01419
Dsol_CDS_01192		hypothetical protein		hypothetical protein	IFB_0099_01412	IFB_0223_01406	GBBC_2040_02828	IPO_2222_02864	IFB_0158_02572	IFB_0221_01262	MK_10_01392	MK_16_01382	PPO_9019_00847	PPO_9134_03260	RNS_512A_03333	RNS_773B_02085	RNS_82331A_03839	D_s04321_01420
Dsol_CDS_01193		D-alanine aminotransferase	dat	D-alanine aminotransferase	IFB_0099_01413	IFB_0223_01407	GBBC_2040_02827	IPO_2222_02863	IFB_0158_02571	IFB_0221_01261	MK_10_01393	MK_16_01383	PPO_9019_00846	PPO_9134_03259	RNS_512A_03332	RNS_773B_02084	RNS_82331A_03840	D_s04321_01421
Dsol_CDS_01194		mandelate racemase/muconate lactonizing enzyme family protein	ycjG	L-Ala-D/L-Glu epimerase	IFB_0099_01414	IFB_0223_01408	GBBC_2040_02826	IPO_2222_02862	IFB_0158_02570	IFB_0221_01260	MK_10_01394	MK_16_01384	PPO_9019_00845	PPO_9134_03258	RNS_512A_03331	RNS_773B_02083	RNS_82331A_03841	D_s04321_01422
Dsol_CDS_01195		unknown protein		hypothetical protein	IFB_0099_01415	IFB_0223_01409	GBBC_2040_02825	IPO_2222_02861	IFB_0158_02569	IFB_0221_01259	MK_10_01395	MK_16_01385	PPO_9019_00844	PPO_9134_03257	RNS_512A_03330	RNS_773B_02082	RNS_82331A_03842	D_s04321_01423
Dsol_CDS_01196		Putative membrane protein	rhsC	Putative deoxyribonuclease RhsC	IFB_0099_01389	IFB_0223_01383	GBBC_2040_02849	IPO_2222_02886	IFB_0158_02595	IFB_0221_01285	MK_10_01369	MK_16_01359	PPO_9019_00870	PPO_9134_03283	RNS_512A_03355	RNS_773B_02108	RNS_82331A_03816	D_s04321_01397
Dsol_CDS_01197		hypothetical protein		hypothetical protein	IFB_0099_01388	IFB_0223_01382	GBBC_2040_02850	IPO_2222_02887	IFB_0158_02596	IFB_0221_01286	MK_10_01368	MK_16_01358	PPO_9019_00871	PPO_9134_03284	RNS_512A_03356	RNS_773B_02109	RNS_82331A_03815	D_s04321_01396
Dsol_CDS_01198		Peptidase M20D, amidohydrolase	yxeP	putative hydrolase YxeP	IFB_0099_01395	IFB_0223_01389	GBBC_2040_02845	IPO_2222_02881	IFB_0158_02589	IFB_0221_01279	MK_10_01375	MK_16_01365	PPO_9019_00864	PPO_9134_03277	RNS_512A_03350	RNS_773B_02102	RNS_82331A_03822	D_s04321_01403
Dsol_CDS_01199		SciI protein		hypothetical protein	IFB_0099_01397	IFB_0223_01391	GBBC_2040_02843	IPO_2222_02879	IFB_0158_02587	IFB_0221_01277	MK_10_01377	MK_16_01367	PPO_9019_00862	PPO_9134_03275	RNS_512A_03348	RNS_773B_02100	RNS_82331A_03824	D_s04321_01405
Dsol_CDS_01200		ImpB		hypothetical protein	IFB_0099_01396	IFB_0223_01390	GBBC_2040_02844	IPO_2222_02880	IFB_0158_02588	IFB_0221_01278	MK_10_01376	MK_16_01366	PPO_9019_00863	PPO_9134_03276	RNS_512A_03349	RNS_773B_02101	RNS_82331A_03823	D_s04321_01404
Dsol_CDS_01201		hypothetical protein		hypothetical protein	IFB_0099_01399	IFB_0223_01393	GBBC_2040_02841	IPO_2222_02877	IFB_0158_02585	IFB_0221_01275	MK_10_01379	MK_16_01369	PPO_9019_00860	PPO_9134_03273	RNS_512A_03346	RNS_773B_02098	RNS_82331A_03826	D_s04321_01407
Dsol_CDS_01202		hypothetical protein		Gene 25-like lysozyme	IFB_0099_01398	IFB_0223_01392	GBBC_2040_02842	IPO_2222_02878	IFB_0158_02586	IFB_0221_01276	MK_10_01378	MK_16_01368	PPO_9019_00861	PPO_9134_03274	RNS_512A_03347	RNS_773B_02099	RNS_82331A_03825	D_s04321_01406
Dsol_CDS_01203	rafB	Lactose permease	lacY	Lactose permease	IFB_0099_01590	IFB_0223_01584	GBBC_2040_02640	IPO_2222_02676	IFB_0158_02822	IFB_0221_02923	MK_10_01609	MK_16_01561	PPO_9019_00668	PPO_9134_03082	RNS_512A_00100	RNS_773B_01820	RNS_82331A_04017	D_s04321_01600
Dsol_CDS_01204		Cysteine protease		Papain family cysteine protease	IFB_0099_01591	IFB_0223_01585	GBBC_2040_02639	IPO_2222_02675	IFB_0158_02821	IFB_0221_02924		MK_16_01562	PPO_9019_00667	PPO_9134_03081	RNS_512A_00101	RNS_773B_01819	RNS_82331A_04018	D_s04321_01601
Dsol_CDS_01205	rafA	Alpha-galactosidase	rafA	Alpha-galactosidase	IFB_0099_01589	IFB_0223_01583	GBBC_2040_02641	IPO_2222_02677	IFB_0158_02823	IFB_0221_02922		MK_16_01560	PPO_9019_00669	PPO_9134_03083	RNS_512A_00099	RNS_773B_01821	RNS_82331A_04016	D_s04321_01599
Dsol_CDS_01206	ycdW	D-3-phosphoglycerate dehydrogenase	ghrA	Glyoxylate/hydroxypyruvate reductase A	IFB_0099_01594	IFB_0223_01588	GBBC_2040_02636	IPO_2222_02672	IFB_0158_02818	IFB_0221_02927	MK_10_01633	MK_16_01565	PPO_9019_00664	PPO_9134_03078	RNS_512A_00104	RNS_773B_01816	RNS_82331A_04021	D_s04321_01604
Dsol_CDS_01207		Sarcosine oxidase beta subunit	mlr	4-methylaminobutanoate oxidase (formaldehyde-forming)	IFB_0099_01592	IFB_0223_01586	GBBC_2040_02638	IPO_2222_02674	IFB_0158_02820	IFB_0221_02925		MK_16_01563	PPO_9019_00666	PPO_9134_03080	RNS_512A_00102	RNS_773B_01818	RNS_82331A_04019	D_s04321_01602
Dsol_CDS_01208		Histone acetyltransferase HPA2-like acetyltransferase		Acetyltransferase (GNAT) family protein	IFB_0099_01593	IFB_0223_01587	GBBC_2040_02637	IPO_2222_02673	IFB_0158_02819	IFB_0221_02926	MK_10_01632	MK_16_01564	PPO_9019_00665	PPO_9134_03079	RNS_512A_00103	RNS_773B_01817	RNS_82331A_04020	D_s04321_01603
Dsol_CDS_01209		formate dehydrogenase, alpha subunit	fdnG	Formate dehydrogenase, nitrate-inducible, major subunit precursor	IFB_0099_01585	IFB_0223_01579	GBBC_2040_02645	IPO_2222_02681	IFB_0158_02827	IFB_0221_02918	MK_10_01604	MK_16_01556	PPO_9019_00673	PPO_9134_03087	RNS_512A_00095	RNS_773B_01825	RNS_82331A_04012	D_s04321_01595
Dsol_CDS_01210		formate dehydrogenase, beta subunit (Fe-S)	fdnH	Formate dehydrogenase, nitrate-inducible, iron-sulfur subunit	IFB_0099_01586	IFB_0223_01580	GBBC_2040_02644	IPO_2222_02680	IFB_0158_02826	IFB_0221_02919	MK_10_01605	MK_16_01557	PPO_9019_00672	PPO_9134_03086	RNS_512A_00096	RNS_773B_01824	RNS_82331A_04013	D_s04321_01596
Dsol_CDS_01211		Uncharacterized protein conserved in bacteria		hypothetical protein	IFB_0099_01607	IFB_0223_01601	GBBC_2040_02624	IPO_2222_02660	IFB_0158_02805	IFB_0221_02940	MK_10_01646	MK_16_01578	PPO_9019_00651	PPO_9134_03065	RNS_512A_00117	RNS_773B_01803	RNS_82331A_04034	D_s04321_01617
Dsol_CDS_01212	sftR	Transcriptional regulator, LysR family	gbpR	HTH-type transcriptional regulator GbpR	IFB_0099_01606	IFB_0223_01600	GBBC_2040_02625	IPO_2222_02661	IFB_0158_02806	IFB_0221_02939	MK_10_01645	MK_16_01577	PPO_9019_00652	PPO_9134_03066	RNS_512A_00116	RNS_773B_01804	RNS_82331A_04033	D_s04321_01616
Dsol_CDS_01213		hypothetical protein		hypothetical protein	IFB_0099_01605	IFB_0223_01599	GBBC_2040_02626	IPO_2222_02662	IFB_0158_02807	IFB_0221_02938	MK_10_01644	MK_16_01576	PPO_9019_00653	PPO_9134_03067	RNS_512A_00115	RNS_773B_01805	RNS_82331A_04032	D_s04321_01615
Dsol_CDS_01214		hypothetical protein		hypothetical protein	IFB_0099_01604	IFB_0223_01598	GBBC_2040_02627	IPO_2222_02663	IFB_0158_02808	IFB_0221_02937	MK_10_01643	MK_16_01575	PPO_9019_00654	PPO_9134_03068	RNS_512A_00114	RNS_773B_01806	RNS_82331A_04031	D_s04321_01614
Dsol_CDS_01215		Methionine ABC transporter permease protein	metP	Methionine import system permease protein MetP	IFB_0099_01611	IFB_0223_01605	GBBC_2040_02620	IPO_2222_02656	IFB_0158_02801	IFB_0221_02944	MK_10_01650	MK_16_01582	PPO_9019_00647	PPO_9134_03061	RNS_512A_00121	RNS_773B_01799	RNS_82331A_04038	D_s04321_01621
Dsol_CDS_01216		Methionine ABC transporter ATP-binding protein	metN	Methionine import ATP-binding protein MetN	IFB_0099_01610	IFB_0223_01604	GBBC_2040_02621	IPO_2222_02657	IFB_0158_02802	IFB_0221_02943	MK_10_01649	MK_16_01581	PPO_9019_00648	PPO_9134_03062	RNS_512A_00120	RNS_773B_01800	RNS_82331A_04037	D_s04321_01620
Dsol_CDS_01217		Methionine ABC transporter substrate-binding protein	metQ	Membrane lipoprotein TpN32 precursor; Methionine-binding lipoprotein MetQ precursor	IFB_0099_01609	IFB_0223_01603	GBBC_2040_02622	IPO_2222_02658	IFB_0158_02803	IFB_0221_02942	MK_10_01648	MK_16_01580	PPO_9019_00649	PPO_9134_03063	RNS_512A_00119	RNS_773B_01801	RNS_82331A_04036	D_s04321_01619
Dsol_CDS_01218		2-Oxobutyrate oxidase, putative	efe	2-oxoglutarate-dependent ethylene/succinate-forming enzyme	IFB_0099_01608	IFB_0223_01602	GBBC_2040_02623	IPO_2222_02659	IFB_0158_02804	IFB_0221_02941	MK_10_01647	MK_16_01579	PPO_9019_00650	PPO_9134_03064	RNS_512A_00118	RNS_773B_01802	RNS_82331A_04035	D_s04321_01618
Dsol_CDS_01219		Biopolymer transport protein ExbD/TolR	exbD	Biopolymer transport protein ExbD	IFB_0099_01599	IFB_0223_01593	GBBC_2040_02632	IPO_2222_02668	IFB_0158_02813	IFB_0221_02932	MK_10_01638	MK_16_01570	PPO_9019_00659	PPO_9134_03073	RNS_512A_00109	RNS_773B_01811	RNS_82331A_04026	D_s04321_01609
Dsol_CDS_01220	astB	Alkanesulfonates transport system permease protein	ssuC	Putative aliphatic sulfonates transport permease protein SsuC	IFB_0099_01598	IFB_0223_01592	GBBC_2040_02633	IPO_2222_02669	IFB_0158_02814	IFB_0221_02931	MK_10_01637	MK_16_01569	PPO_9019_00660	PPO_9134_03074	RNS_512A_00108	RNS_773B_01812	RNS_82331A_04025	D_s04321_01608
Dsol_CDS_01221	yneF	hypothetical protein	ycdT	putative diguanylate cyclase YcdT	IFB_0099_01597	IFB_0223_01591	GBBC_2040_02634	IPO_2222_02670	IFB_0158_02815	IFB_0221_02930	MK_10_01636	MK_16_01568	PPO_9019_00661	PPO_9134_03075	RNS_512A_00107	RNS_773B_01813	RNS_82331A_04024	D_s04321_01607
Dsol_CDS_01222	sftP	TonB-dependent receptor	fyuA	Pesticin receptor precursor	IFB_0099_01603	IFB_0223_01597	GBBC_2040_02628	IPO_2222_02664	IFB_0158_02809	IFB_0221_02936	MK_10_01642	MK_16_01574	PPO_9019_00655	PPO_9134_03069	RNS_512A_00113	RNS_773B_01807	RNS_82331A_04030	D_s04321_01613
Dsol_CDS_01223	atsR	Alkanesulfonates-binding protein	ssuA	Putative aliphatic sulfonates-binding protein precursor	IFB_0099_01602	IFB_0223_01596	GBBC_2040_02629	IPO_2222_02665	IFB_0158_02810	IFB_0221_02935	MK_10_01641	MK_16_01573	PPO_9019_00656	PPO_9134_03070	RNS_512A_00112	RNS_773B_01808	RNS_82331A_04029	D_s04321_01612
Dsol_CDS_01224	tonB	Ferric siderophore transport system, periplasmic binding protein TonB		transport protein TonB	IFB_0099_01601	IFB_0223_01595			IFB_0158_02811	IFB_0221_02934	MK_10_01640	MK_16_01572	PPO_9019_00657	PPO_9134_03071	RNS_512A_00111	RNS_773B_01809	RNS_82331A_04028	D_s04321_01611
Dsol_CDS_01225		MotA/TolQ/ExbB proton channel family protein	exbB	Biopolymer transport protein ExbB	IFB_0099_01600	IFB_0223_01594	GBBC_2040_02631	IPO_2222_02667	IFB_0158_02812	IFB_0221_02933	MK_10_01639	MK_16_01571	PPO_9019_00658	PPO_9134_03072	RNS_512A_00110	RNS_773B_01810	RNS_82331A_04027	D_s04321_01610
Dsol_CDS_01226	acsB	achromobactin biosynthesis aldolase	garL	5-keto-4-deoxy-D-glucarate aldolase	IFB_0099_01576	IFB_0223_01570	GBBC_2040_02654	IPO_2222_02690	IFB_0158_02836	IFB_0221_02909	MK_10_01595	MK_16_01547	PPO_9019_00682	PPO_9134_03096	RNS_512A_00085	RNS_773B_01834	RNS_82331A_04003	D_s04321_01585
Dsol_CDS_01227	acsA	achromobactin synthase component	iucC	Aerobactin synthase	IFB_0099_01577	IFB_0223_01571	GBBC_2040_02653	IPO_2222_02689	IFB_0158_02835	IFB_0221_02910	MK_10_01596	MK_16_01548	PPO_9019_00681	PPO_9134_03095	RNS_512A_00086	RNS_773B_01833	RNS_82331A_04004	D_s04321_01586
Dsol_CDS_01228	cbrA	periplasmic-binding component of an ABC superfamily achromobactin transporter	yfiY	putative siderophore-binding lipoprotein YfiY precursor	IFB_0099_01578	IFB_0223_01572	GBBC_2040_02652	IPO_2222_02688	IFB_0158_02834	IFB_0221_02911	MK_10_01597	MK_16_01549	PPO_9019_00680	PPO_9134_03094	RNS_512A_00087	RNS_773B_01832	RNS_82331A_04005
Dsol_CDS_01229	cbrB	ferric achromobactin inner membrane permease component	yfiZ	putative siderophore transport system permease protein YfiZ precursor	IFB_0099_01579	IFB_0223_01573	GBBC_2040_02651	IPO_2222_02687	IFB_0158_02833	IFB_0221_02912	MK_10_01598	MK_16_01550	PPO_9019_00679	PPO_9134_03093	RNS_512A_00088	RNS_773B_01831	RNS_82331A_04006	D_s04321_01589
Dsol_CDS_01230	cbrC	ferric achromobactin inner membrane permease component	yfhA	putative siderophore transport system permease protein YfhA	IFB_0099_01580	IFB_0223_01574	GBBC_2040_02650	IPO_2222_02686	IFB_0158_02832	IFB_0221_02913	MK_10_01599	MK_16_01551	PPO_9019_00678	PPO_9134_03092	RNS_512A_00089	RNS_773B_01830	RNS_82331A_04007	D_s04321_01590
Dsol_CDS_01231	cbrD	ATP binding protein from the ferric achromobactin permease	yusV	putative siderophore transport system ATP-binding protein YusV	IFB_0099_01581	IFB_0223_01575	GBBC_2040_02649	IPO_2222_02685	IFB_0158_02831	IFB_0221_02914	MK_10_01600	MK_16_01552	PPO_9019_00677	PPO_9134_03091	RNS_512A_00090	RNS_773B_01829	RNS_82331A_04008	D_s04321_01591
Dsol_CDS_01232		S-adenosylmethionine:2-demethylmenaquinone methyltransferase	proA	4-hydroxy-4-methyl-2-oxoglutarate aldolase	IFB_0099_01582	IFB_0223_01576	GBBC_2040_02648	IPO_2222_02684	IFB_0158_02830	IFB_0221_02915	MK_10_01601	MK_16_01553	PPO_9019_00676	PPO_9134_03090	RNS_512A_00091	RNS_773B_01828	RNS_82331A_04009	D_s04321_01592
Dsol_CDS_01233	acsF	pyridoxal phosphate-dependent transferase	dat	Diaminobutyrate--2-oxoglutarate aminotransferase	IFB_0099_01570	IFB_0223_01564	GBBC_2040_02660	IPO_2222_02696	IFB_0158_02842	IFB_0221_02903	MK_10_01589	MK_16_01541	PPO_9019_00688	PPO_9134_03102	RNS_512A_00078	RNS_773B_01840	RNS_82331A_03997	D_s04321_01579
Dsol_CDS_01234	acr	TonB-dependent ferric achromobactin receptor	iutA	Ferric aerobactin receptor precursor	IFB_0099_01571	IFB_0223_01565	GBBC_2040_02659	IPO_2222_02695	IFB_0158_02841	IFB_0221_02904	MK_10_01590	MK_16_01542	PPO_9019_00687	PPO_9134_03101	RNS_512A_00080	RNS_773B_01839	RNS_82331A_03998	D_s04321_01580
Dsol_CDS_01235	acsD	achromobactin synthase component	iucA	N(2)-citryl-N(6)-acetyl-N(6)-hydroxylysine synthase	IFB_0099_01572	IFB_0223_01566	GBBC_2040_02658	IPO_2222_02694	IFB_0158_02840	IFB_0221_02905	MK_10_01591	MK_16_01543	PPO_9019_00686	PPO_9134_03100	RNS_512A_00081	RNS_773B_01838	RNS_82331A_03999	D_s04321_01581
Dsol_CDS_01236	acsE	pyridoxal-dependent decarboxylase	btrK	L-glutamyl-[BtrI acyl-carrier protein] decarboxylase	IFB_0099_01573	IFB_0223_01567	GBBC_2040_02657	IPO_2222_02693	IFB_0158_02839	IFB_0221_02906	MK_10_01592	MK_16_01544	PPO_9019_00685	PPO_9134_03099	RNS_512A_00082	RNS_773B_01837	RNS_82331A_04000	D_s04321_01582
Dsol_CDS_01237	yhcA	achromobactin efflux transporter	emrY	putative multidrug resistance protein EmrY	IFB_0099_01574	IFB_0223_01568	GBBC_2040_02656	IPO_2222_02692	IFB_0158_02838	IFB_0221_02907	MK_10_01593	MK_16_01545	PPO_9019_00684	PPO_9134_03098	RNS_512A_00083	RNS_773B_01836	RNS_82331A_04001	D_s04321_01583
Dsol_CDS_01238	acsC	achromobactin synthase component	iucC	Aerobactin synthase	IFB_0099_01575	IFB_0223_01569	GBBC_2040_02655	IPO_2222_02691	IFB_0158_02837	IFB_0221_02908	MK_10_01594	MK_16_01546	PPO_9019_00683	PPO_9134_03097	RNS_512A_00084	RNS_773B_01835	RNS_82331A_04002	D_s04321_01584
Dsol_CDS_01239		Outer membrane protein RomA		metal-dependent hydrolase	IFB_0099_01584	IFB_0223_01578	GBBC_2040_02646	IPO_2222_02682	IFB_0158_02828	IFB_0221_02917	MK_10_01603	MK_16_01555	PPO_9019_00674	PPO_9134_03088	RNS_512A_00094	RNS_773B_01826	RNS_82331A_04011	D_s04321_01594
Dsol_CDS_01240	phnK	Phosphonates transport ATP-binding protein phnK	phnK	Putative phosphonates utilization ATP-binding protein PhnK	IFB_0099_01559	IFB_0223_01553	GBBC_2040_02671	IPO_2222_02707	IFB_0158_02853	IFB_0221_02892	MK_10_01578	MK_16_01530	PPO_9019_00699	PPO_9134_03113	RNS_512A_00068	RNS_773B_01851	RNS_82331A_03986	D_s04321_01568
Dsol_CDS_01241	phnL	Phosphonates transport ATP-binding protein phnL	phnL	Alpha-D-ribose 1-methylphosphonate 5-triphosphate synthase subunit PhnL	IFB_0099_01560	IFB_0223_01554	GBBC_2040_02670	IPO_2222_02706	IFB_0158_02852	IFB_0221_02893	MK_10_01579	MK_16_01531	PPO_9019_00698	PPO_9134_03112	RNS_512A_00069	RNS_773B_01850	RNS_82331A_03987	D_s04321_01569
Dsol_CDS_01242	phnI	PhnI protein	phnI	Alpha-D-ribose 1-methylphosphonate 5-triphosphate synthase subunit PhnI	IFB_0099_01557	IFB_0223_01551	GBBC_2040_02673	IPO_2222_02709	IFB_0158_02855	IFB_0221_02890	MK_10_01576	MK_16_01528	PPO_9019_00701	PPO_9134_03115	RNS_512A_00066	RNS_773B_01853	RNS_82331A_03984	D_s04321_01566
Dsol_CDS_01243	phnJ	PhnJ protein	phnJ	Alpha-D-ribose 1-methylphosphonate 5-phosphate C-P lyase	IFB_0099_01558	IFB_0223_01552	GBBC_2040_02672	IPO_2222_02708	IFB_0158_02854	IFB_0221_02891	MK_10_01577	MK_16_01529	PPO_9019_00700	PPO_9134_03114	RNS_512A_00067	RNS_773B_01852	RNS_82331A_03985	D_s04321_01567
Dsol_CDS_01244	phnG	PhnG protein	phnG	Alpha-D-ribose 1-methylphosphonate 5-triphosphate synthase subunit PhnG	IFB_0099_01555	IFB_0223_01549	GBBC_2040_02675	IPO_2222_02711	IFB_0158_02857	IFB_0221_02888		MK_16_01526	PPO_9019_00703	PPO_9134_03117	RNS_512A_00064	RNS_773B_01855	RNS_82331A_03982	D_s04321_01564
Dsol_CDS_01245	phnH	PhnH protein	phnH	Alpha-D-ribose 1-methylphosphonate 5-triphosphate synthase subunit PhnH	IFB_0099_01556	IFB_0223_01550	GBBC_2040_02674	IPO_2222_02710	IFB_0158_02856	IFB_0221_02889	MK_10_01575	MK_16_01527	PPO_9019_00702	PPO_9134_03116	RNS_512A_00065	RNS_773B_01854	RNS_82331A_03983	D_s04321_01565
Dsol_CDS_01246	phnF	Transcriptional regulator PhnF	phnF	putative transcriptional regulator PhnF	IFB_0099_01554	IFB_0223_01548	GBBC_2040_02676	IPO_2222_02712	IFB_0158_02858	IFB_0221_02887	MK_10_01573	MK_16_01525	PPO_9019_00704	PPO_9134_03118	RNS_512A_00063	RNS_773B_01856	RNS_82331A_03981	D_s04321_01563
Dsol_CDS_01247		Putative membrane protein precursor		hypothetical protein	IFB_0099_01545	IFB_0223_01539	GBBC_2040_02685	IPO_2222_02721	IFB_0158_02867	IFB_0221_02878	MK_10_01564	MK_16_01516	PPO_9019_00713	PPO_9134_03127	RNS_512A_00054	RNS_773B_01865	RNS_82331A_03972	D_s04321_01554
Dsol_CDS_01248	ydcW	4-aminobutyraldehyde dehydrogenase	prr	Gamma-aminobutyraldehyde dehydrogenase	IFB_0099_01543	IFB_0223_01537	GBBC_2040_02687	IPO_2222_02723	IFB_0158_02869	IFB_0221_02876	MK_10_01562	MK_16_01514	PPO_9019_00715	PPO_9134_03129	RNS_512A_00052	RNS_773B_01867	RNS_82331A_03970	D_s04321_01552
Dsol_CDS_01249	ygjG	Ornithine aminotransferase; Acetylornithine aminotransferase	patA	Putrescine aminotransferase	IFB_0099_01544	IFB_0223_01538	GBBC_2040_02686	IPO_2222_02722	IFB_0158_02868	IFB_0221_02877	MK_10_01563	MK_16_01515	PPO_9019_00714	PPO_9134_03128	RNS_512A_00053	RNS_773B_01866	RNS_82331A_03971	D_s04321_01553
Dsol_CDS_01250	phnE	phosphonate ABC transporter, permease component PhnE	phnE	Phosphate-import permease protein PhnE	IFB_0099_01568	IFB_0223_01562	GBBC_2040_02662	IPO_2222_02698	IFB_0158_02844	IFB_0221_02901	MK_10_01587	MK_16_01539	PPO_9019_00690	PPO_9134_03104	RNS_512A_00076	RNS_773B_01842	RNS_82331A_03995	D_s04321_01577
Dsol_CDS_01251		phosphonate ABC transporter, periplasmic component PhnD	phnD	Phosphate-import protein PhnD precursor	IFB_0099_01567	IFB_0223_01561	GBBC_2040_02663	IPO_2222_02699	IFB_0158_02845	IFB_0221_02900	MK_10_01586	MK_16_01538	PPO_9019_00691	PPO_9134_03105	RNS_512A_00074	RNS_773B_01843	RNS_82331A_03994	D_s04321_01576
Dsol_CDS_01252	phnC	ATP-binding component of ABC phosphonate transporter	phnC	Phosphate-import ATP-binding protein PhnC	IFB_0099_01566	IFB_0223_01560	GBBC_2040_02664	IPO_2222_02700	IFB_0158_02846	IFB_0221_02899	MK_10_01585	MK_16_01537	PPO_9019_00692	PPO_9134_03106	RNS_512A_00073	RNS_773B_01844	RNS_82331A_03993	D_s04321_01575
Dsol_CDS_01253	phnP	Metal-dependent hydrolases of the beta-lactamase superfamily I; PhnP protein	phnP	Phosphoribosyl 1,2-cyclic phosphodiesterase	IFB_0099_01563	IFB_0223_01557	GBBC_2040_02667	IPO_2222_02703	IFB_0158_02849	IFB_0221_02896	MK_10_01582	MK_16_01534	PPO_9019_00695	PPO_9134_03109	RNS_512A_00072	RNS_773B_01847	RNS_82331A_03990	D_s04321_01572
Dsol_CDS_01254	phnN	ATP-binding protein phnN; Guanylate kinase	phnN	Ribose 1,5-bisphosphate phosphokinase PhnN	IFB_0099_01562	IFB_0223_01556	GBBC_2040_02668	IPO_2222_02704	IFB_0158_02850	IFB_0221_02895	MK_10_01581	MK_16_01533	PPO_9019_00696	PPO_9134_03110	RNS_512A_00071	RNS_773B_01848	RNS_82331A_03989	D_s04321_01571
Dsol_CDS_01255	phnM	Metal-dependent hydrolase involved in phosphonate metabolism	phnM	Alpha-D-ribose 1-methylphosphonate 5-triphosphate diphosphatase	IFB_0099_01561	IFB_0223_01555	GBBC_2040_02669	IPO_2222_02705	IFB_0158_02851	IFB_0221_02894	MK_10_01580	MK_16_01532	PPO_9019_00697	PPO_9134_03111	RNS_512A_00070	RNS_773B_01849	RNS_82331A_03988	D_s04321_01570
Dsol_CDS_01256	hyfD	hydrogenase 4, membrane subunit	nuoL	NADH-quinone oxidoreductase subunit L	IFB_0099_01514	IFB_0223_01508	GBBC_2040_02716	IPO_2222_02752	IFB_0158_02898	IFB_0221_02847	MK_10_01533	MK_16_01484	PPO_9019_00744	PPO_9134_03158	RNS_512A_00022	RNS_773B_01896	RNS_82331A_03941	D_s04321_01523
Dsol_CDS_01257	hyfC	hydrogenase 4, membrane subunit	hyfC	Hydrogenase-4 component C	IFB_0099_01515	IFB_0223_01509	GBBC_2040_02715	IPO_2222_02751	IFB_0158_02897	IFB_0221_02848	MK_10_01534	MK_16_01485	PPO_9019_00743	PPO_9134_03157	RNS_512A_00023	RNS_773B_01895	RNS_82331A_03942	D_s04321_01524
Dsol_CDS_01258	hyfB	hydrogenase 4, membrane subunit	hyfB	Hydrogenase-4 component B	IFB_0099_01516	IFB_0223_01510	GBBC_2040_02714	IPO_2222_02750	IFB_0158_02896	IFB_0221_02849	MK_10_01535	MK_16_01486	PPO_9019_00742	PPO_9134_03156	RNS_512A_00024	RNS_773B_01894	RNS_82331A_03943	D_s04321_01525
Dsol_CDS_01259	hyfA	hydrogenase 4, 4Fe-4S subunit	hyfA	Hydrogenase-4 component A	IFB_0099_01517	IFB_0223_01511	GBBC_2040_02713	IPO_2222_02749	IFB_0158_02895	IFB_0221_02850	MK_10_01536	MK_16_01487	PPO_9019_00741	PPO_9134_03155	RNS_512A_00025	RNS_773B_01893	RNS_82331A_03944	D_s04321_01526
Dsol_CDS_01260	hyfH	hydrogenase 4, Fe-S subunit	nqo9	NADH-quinone oxidoreductase subunit 9	IFB_0099_01510	IFB_0223_01504	GBBC_2040_02721	IPO_2222_02757	IFB_0158_02902	IFB_0221_02843	MK_10_01529	MK_16_01480	PPO_9019_00748	PPO_9134_03162	RNS_512A_00018	RNS_773B_01900	RNS_82331A_03937	D_s04321_01519
Dsol_CDS_01261	hyfG	hydrogenase 4, subunit	hyfG	Hydrogenase-4 component G	IFB_0099_01511	IFB_0223_01505	GBBC_2040_02719	IPO_2222_02755	IFB_0158_02901	IFB_0221_02844	MK_10_01530	MK_16_01481	PPO_9019_00747	PPO_9134_03161	RNS_512A_00019	RNS_773B_01899	RNS_82331A_03938	D_s04321_01520
Dsol_CDS_01262	hyfF	hydrogenase 4, membrane subunit	hyfB	Hydrogenase-4 component B	IFB_0099_01512	IFB_0223_01506	GBBC_2040_02718	IPO_2222_02754	IFB_0158_02900	IFB_0221_02845	MK_10_01531	MK_16_01482	PPO_9019_00746	PPO_9134_03160	RNS_512A_00020	RNS_773B_01898	RNS_82331A_03939	D_s04321_01521
Dsol_CDS_01263	hyfE	hydrogenase 4, membrane subunit	hyfE	Hydrogenase-4 component E	IFB_0099_01513	IFB_0223_01507	GBBC_2040_02717	IPO_2222_02753	IFB_0158_02899	IFB_0221_02846	MK_10_01532	MK_16_01483	PPO_9019_00745	PPO_9134_03159	RNS_512A_00021	RNS_773B_01897	RNS_82331A_03940	D_s04321_01522
Dsol_CDS_01264		hypothetical protein		hypothetical protein	IFB_0099_01506	IFB_0223_01500	GBBC_2040_02725	IPO_2222_02761	IFB_0158_02906	IFB_0221_02839	MK_10_01525	MK_16_01476	PPO_9019_00752	PPO_9134_03166	RNS_512A_00014	RNS_773B_01904	RNS_82331A_03933	D_s04321_01515
Dsol_CDS_01265	hycI	protease involved in processing C-terminal end of HycE	hycI	Hydrogenase 3 maturation protease	IFB_0099_01507	IFB_0223_01501	GBBC_2040_02724	IPO_2222_02760	IFB_0158_02905	IFB_0221_02840	MK_10_01526	MK_16_01477	PPO_9019_00751	PPO_9134_03165	RNS_512A_00015	RNS_773B_01903	RNS_82331A_03934	D_s04321_01516
Dsol_CDS_01266	hyfJ	predicted processing element hydrogenase 4		Formate hydrogenlyase maturation protein HycH	IFB_0099_01508	IFB_0223_01502	GBBC_2040_02723	IPO_2222_02759	IFB_0158_02904	IFB_0221_02841	MK_10_01527	MK_16_01478	PPO_9019_00750	PPO_9134_03164	RNS_512A_00016	RNS_773B_01902	RNS_82331A_03935	D_s04321_01517
Dsol_CDS_01267	hyfI	hydrogenase 4, Fe-S subunit	hycG	Formate hydrogenlyase subunit 7	IFB_0099_01509	IFB_0223_01503	GBBC_2040_02722	IPO_2222_02758	IFB_0158_02903	IFB_0221_02842	MK_10_01528	MK_16_01479	PPO_9019_00749	PPO_9134_03163	RNS_512A_00017	RNS_773B_01901	RNS_82331A_03936	D_s04321_01518
Dsol_CDS_01268	fhlA	DNA-binding transcriptional activator	fhlA	Formate hydrogenlyase transcriptional activator	IFB_0099_01502	IFB_0223_01496	GBBC_2040_02729	IPO_2222_02765	IFB_0158_02910	IFB_0221_02835	MK_10_01521	MK_16_01472	PPO_9019_00756	PPO_9134_03170	RNS_512A_00010	RNS_773B_01908	RNS_82331A_03929	D_s04321_01511
Dsol_CDS_01269	fdhF	Formate dehydrogenase H	fdhF	Formate dehydrogenase H	IFB_0099_01503	IFB_0223_01497	GBBC_2040_02728	IPO_2222_02764	IFB_0158_02909	IFB_0221_02836	MK_10_01522	MK_16_01473	PPO_9019_00755	PPO_9134_03169	RNS_512A_00011	RNS_773B_01907	RNS_82331A_03930	D_s04321_01512
Dsol_CDS_01270	hydN	formate dehydrogenase-H, [4Fe-4S] ferredoxin subunit	hydN	Electron transport protein HydN	IFB_0099_01504	IFB_0223_01498	GBBC_2040_02727	IPO_2222_02763	IFB_0158_02908	IFB_0221_02837	MK_10_01523	MK_16_01474	PPO_9019_00754	PPO_9134_03168	RNS_512A_00012	RNS_773B_01906	RNS_82331A_03931	D_s04321_01513
Dsol_CDS_01271		hypothetical protein		hypothetical protein	IFB_0099_01505	IFB_0223_01499	GBBC_2040_02726	IPO_2222_02762	IFB_0158_02907	IFB_0221_02838	MK_10_01524	MK_16_01475	PPO_9019_00753	PPO_9134_03167	RNS_512A_00013	RNS_773B_01905	RNS_82331A_03932	D_s04321_01514
Dsol_CDS_01272	dcuB	C4-dicarboxylate transporter DcuB	dcuB	Anaerobic C4-dicarboxylate transporter DcuB	IFB_0099_01542	IFB_0223_01536	GBBC_2040_02688	IPO_2222_02724	IFB_0158_02870	IFB_0221_02875	MK_10_01561	MK_16_01513	PPO_9019_00716	PPO_9134_03130	RNS_512A_00051	RNS_773B_01868	RNS_82331A_03969	D_s04321_01551
Dsol_CDS_01273		Probable aspartate racemase		Aspartate racemase	IFB_0099_01541	IFB_0223_01535	GBBC_2040_02689	IPO_2222_02725	IFB_0158_02871	IFB_0221_02874	MK_10_01560	MK_16_01512	PPO_9019_00717	PPO_9134_03131	RNS_512A_00050	RNS_773B_01869	RNS_82331A_03968	D_s04321_01550
Dsol_CDS_01274		Taurine transporter substrate-binding protein		hypothetical protein	IFB_0099_01538	IFB_0223_01532	GBBC_2040_02692	IPO_2222_02728	IFB_0158_02874	IFB_0221_02871	MK_10_01557	MK_16_01509	PPO_9019_00720	PPO_9134_03134	RNS_512A_00047	RNS_773B_01872	RNS_82331A_03965	D_s04321_01547
Dsol_CDS_01275		Taurine transport ATP-binding protein tauB	cmpD	Bicarbonate transport ATP-binding protein CmpD	IFB_0099_01537	IFB_0223_01531	GBBC_2040_02693	IPO_2222_02729	IFB_0158_02875	IFB_0221_02870	MK_10_01556	MK_16_01508	PPO_9019_00721	PPO_9134_03135	RNS_512A_00046	RNS_773B_01873	RNS_82331A_03964	D_s04321_01546
Dsol_CDS_01276	dcyD	D-cysteine desulfhydrase, PLP-dependent	cuyA	L-cysteate sulfo-lyase	IFB_0099_01540	IFB_0223_01534	GBBC_2040_02690	IPO_2222_02726	IFB_0158_02872	IFB_0221_02873	MK_10_01559	MK_16_01511	PPO_9019_00718	PPO_9134_03132	RNS_512A_00049	RNS_773B_01870	RNS_82331A_03967	D_s04321_01549
Dsol_CDS_01277		malate/lactate dehydrogenase	ybiC	putative oxidoreductase YbiC	IFB_0099_01539	IFB_0223_01533	GBBC_2040_02691	IPO_2222_02727	IFB_0158_02873	IFB_0221_02872	MK_10_01558	MK_16_01510	PPO_9019_00719	PPO_9134_03133	RNS_512A_00048	RNS_773B_01871	RNS_82331A_03966	D_s04321_01548
Dsol_CDS_01278	yghU	predicted glutathionylspermidine-utilizing glutathione transferase	yghU	Disulfide-bond oxidoreductase YghU	IFB_0099_01524	IFB_0223_01518	GBBC_2040_02706	IPO_2222_02742	IFB_0158_02888	IFB_0221_02857	MK_10_01543	MK_16_01495	PPO_9019_00734	PPO_9134_03148	RNS_512A_00032	RNS_773B_01886	RNS_82331A_03951	D_s04321_01533
Dsol_CDS_01279	ygjR	NAD-dependent oxidoreductase	ydgJ	putative oxidoreductase YdgJ	IFB_0099_01523	IFB_0223_01517	GBBC_2040_02707	IPO_2222_02743	IFB_0158_02889	IFB_0221_02856	MK_10_01542	MK_16_01494	PPO_9019_00735	PPO_9134_03149	RNS_512A_00031	RNS_773B_01887	RNS_82331A_03950	D_s04321_01532
Dsol_CDS_01280		Taurine transport system permease protein tauC	ssuC	Putative aliphatic sulfonates transport permease protein SsuC	IFB_0099_01536	IFB_0223_01530	GBBC_2040_02694	IPO_2222_02730	IFB_0158_02876	IFB_0221_02869	MK_10_01555	MK_16_01507	PPO_9019_00722	PPO_9134_03136	RNS_512A_00045	RNS_773B_01874	RNS_82331A_03963	D_s04321_01545
Dsol_CDS_01281		Glycerol dehydrogenase	gldA	Glycerol dehydrogenase	IFB_0099_01535	IFB_0223_01529	GBBC_2040_02695	IPO_2222_02731	IFB_0158_02877	IFB_0221_02868	MK_10_01554	MK_16_01506	PPO_9019_00723	PPO_9134_03137	RNS_512A_00044	RNS_773B_01875	RNS_82331A_03962	D_s04321_01544
Dsol_CDS_01282	cbl	transcriptional regulator of cysteine biosynthesis (LysR family)	cbl	HTH-type transcriptional regulator cbl	IFB_0099_01520	IFB_0223_01514	GBBC_2040_02710	IPO_2222_02746	IFB_0158_02892	IFB_0221_02853	MK_10_01539	MK_16_01490	PPO_9019_00738	PPO_9134_03152	RNS_512A_00028	RNS_773B_01890	RNS_82331A_03947	D_s04321_01529
Dsol_CDS_01283		[NiFe] hydrogenase metallocenter assembly protein HybG	hypC	Hydrogenase isoenzymes formation protein HypC	IFB_0099_01518	IFB_0223_01512	GBBC_2040_02712	IPO_2222_02748	IFB_0158_02894	IFB_0221_02851	MK_10_01537	MK_16_01488	PPO_9019_00740	PPO_9134_03154	RNS_512A_00026	RNS_773B_01892	RNS_82331A_03945	D_s04321_01527
Dsol_CDS_01284	ydcF	Protein ydcF		hypothetical protein	IFB_0099_01522	IFB_0223_01516	GBBC_2040_02708	IPO_2222_02744	IFB_0158_02890	IFB_0221_02855	MK_10_01541	MK_16_01493	PPO_9019_00736	PPO_9134_03150	RNS_512A_00030	RNS_773B_01888	RNS_82331A_03949	D_s04321_01531
Dsol_CDS_01285	gltP	proton glutamate symport protein	gltP	Proton glutamate symport protein	IFB_0099_01521	IFB_0223_01515	GBBC_2040_02709	IPO_2222_02745	IFB_0158_02891	IFB_0221_02854	MK_10_01540	MK_16_01492	PPO_9019_00737	PPO_9134_03151	RNS_512A_00029	RNS_773B_01889	RNS_82331A_03948	D_s04321_01530
Dsol_CDS_01286	yqaE	UPF057 membrane protein yqaE		Proteolipid membrane potential modulator	IFB_0099_01722	IFB_0223_01716	GBBC_2040_02511	IPO_2222_02540	IFB_0158_01175	IFB_0221_01174	MK_10_01765	MK_16_01694	PPO_9019_00536	PPO_9134_02950	RNS_512A_02814	RNS_773B_01102	RNS_82331A_04149	D_s04321_01733
Dsol_CDS_01287	mtfA	conserved protein	mtfA	Protein MtfA	IFB_0099_01719	IFB_0223_01713	GBBC_2040_02514	IPO_2222_02543	IFB_0158_01178	IFB_0221_01177	MK_10_01762	MK_16_01691	PPO_9019_00539	PPO_9134_02953	RNS_512A_02811	RNS_773B_01105	RNS_82331A_04146	D_s04321_01730
Dsol_CDS_01288	moeB	molybdopterin synthase sulfurylase	moeB	Molybdopterin-synthase adenylyltransferase	IFB_0099_01726	IFB_0223_01720	GBBC_2040_02507	IPO_2222_02536	IFB_0158_01171	IFB_0221_01170	MK_10_01769	MK_16_01698	PPO_9019_00532	PPO_9134_02946	RNS_512A_02818	RNS_773B_01098	RNS_82331A_04153	D_s04321_01737
Dsol_CDS_01289		cytosolic long-chain acyl-CoA thioester hydrolase family protein		putative acyl-CoA thioester hydrolase	IFB_0099_01725	IFB_0223_01719	GBBC_2040_02508	IPO_2222_02537	IFB_0158_01172	IFB_0221_01171	MK_10_01768	MK_16_01697	PPO_9019_00533	PPO_9134_02947	RNS_512A_02817	RNS_773B_01099	RNS_82331A_04152	D_s04321_01736
Dsol_CDS_01290		glycosyl transferase, group 2 family protein	sunS	SPBc2 prophage-derived glycosyltransferase SunS	IFB_0099_01724	IFB_0223_01718	GBBC_2040_02509	IPO_2222_02538	IFB_0158_01173	IFB_0221_01172	MK_10_01767	MK_16_01696	PPO_9019_00534	PPO_9134_02948	RNS_512A_02816	RNS_773B_01100	RNS_82331A_04151	D_s04321_01735
Dsol_CDS_01291		Multimeric flavodoxin WrbA	pnpB	p-benzoquinone reductase	IFB_0099_01723	IFB_0223_01717	GBBC_2040_02510	IPO_2222_02539	IFB_0158_01174	IFB_0221_01173	MK_10_01766	MK_16_01695	PPO_9019_00535	PPO_9134_02949	RNS_512A_02815	RNS_773B_01101	RNS_82331A_04150	D_s04321_01734
Dsol_CDS_01292	yohK	predicted inner membrane protein	yohK	Inner membrane protein YohK	IFB_0099_01731	IFB_0223_01725	GBBC_2040_02502	IPO_2222_02531	IFB_0158_01166	IFB_0221_01165	MK_10_01774	MK_16_01703	PPO_9019_00527	PPO_9134_02941	RNS_512A_02823	RNS_773B_01093	RNS_82331A_04158	D_s04321_01742
Dsol_CDS_01293	cdd	cytidine/deoxycytidine deaminase	cdd	Cytidine deaminase	IFB_0099_01729	IFB_0223_01723	GBBC_2040_02504	IPO_2222_02533	IFB_0158_01168	IFB_0221_01167	MK_10_01772	MK_16_01701	PPO_9019_00529	PPO_9134_02943	RNS_512A_02821	RNS_773B_01095	RNS_82331A_04156	D_s04321_01740
Dsol_CDS_01294	sfcA	malate dehydrogenase, (decarboxylating, NAD-requiring) (malic enzyme)	maeA	NAD-dependent malic enzyme	IFB_0099_01728	IFB_0223_01722	GBBC_2040_02505	IPO_2222_02534	IFB_0158_01169	IFB_0221_01168	MK_10_01771	MK_16_01700	PPO_9019_00530	PPO_9134_02944	RNS_512A_02820	RNS_773B_01096	RNS_82331A_04155	D_s04321_01739
Dsol_CDS_01295	moeA	molybdopterin biosynthesis protein	moeA	Molybdopterin molybdenumtransferase	IFB_0099_01727	IFB_0223_01721	GBBC_2040_02506	IPO_2222_02535	IFB_0158_01170	IFB_0221_01169	MK_10_01770	MK_16_01699	PPO_9019_00531	PPO_9134_02945	RNS_512A_02819	RNS_773B_01097	RNS_82331A_04154	D_s04321_01738
Dsol_CDS_01296	bioA	adenosylmethionine-8-amino-7-oxononanoate aminotransferase	bioA	Adenosylmethionine-8-amino-7-oxononanoate aminotransferase	IFB_0099_01734	IFB_0223_01728	GBBC_2040_02499	IPO_2222_02528	IFB_0158_01163	IFB_0221_01162	MK_10_01777	MK_16_01706	PPO_9019_00524	PPO_9134_02938	RNS_512A_02826	RNS_773B_01090	RNS_82331A_04161	D_s04321_01745
Dsol_CDS_01297		conserved inner membrane protein	lrgA	Antiholin-like protein LrgA	IFB_0099_01732	IFB_0223_01726	GBBC_2040_02501	IPO_2222_02530	IFB_0158_01165	IFB_0221_01164	MK_10_01775	MK_16_01704	PPO_9019_00526	PPO_9134_02940	RNS_512A_02824	RNS_773B_01092	RNS_82331A_04159	D_s04321_01743
Dsol_CDS_01298	bgxA	Beta-glucosidase (Gentiobiase) (Cellobiase) / Beta- xylosidase	bglX	Periplasmic beta-glucosidase precursor	IFB_0099_01733	IFB_0223_01727	GBBC_2040_02500	IPO_2222_02529	IFB_0158_01164	IFB_0221_01163	MK_10_01776	MK_16_01705	PPO_9019_00525	PPO_9134_02939	RNS_512A_02825	RNS_773B_01091	RNS_82331A_04160	D_s04321_01744
Dsol_CDS_01299	bioC	malonyl-CoA methyltransferase	bioC	Malonyl-[acyl-carrier protein] O-methyltransferase	IFB_0099_01737	IFB_0223_01731	GBBC_2040_02496	IPO_2222_02525	IFB_0158_01160	IFB_0221_01159	MK_10_01779	MK_16_01709	PPO_9019_00521	PPO_9134_02935	RNS_512A_02829	RNS_773B_01087	RNS_82331A_04164	D_s04321_01748
Dsol_CDS_01300	bioD	dethiobiotin synthetase	bioD1	ATP-dependent dethiobiotin synthetase BioD 1	IFB_0099_01738	IFB_0223_01732	GBBC_2040_02495	IPO_2222_02524	IFB_0158_01159	IFB_0221_01158	MK_10_01780	MK_16_01710	PPO_9019_00520	PPO_9134_02934	RNS_512A_02830	RNS_773B_01086	RNS_82331A_04165	D_s04321_01749
Dsol_CDS_01301	bioB	biotin synthase	bioB	Biotin synthase	IFB_0099_01735	IFB_0223_01729	GBBC_2040_02498	IPO_2222_02527	IFB_0158_01162	IFB_0221_01161	MK_10_01778	MK_16_01707	PPO_9019_00523	PPO_9134_02937	RNS_512A_02827	RNS_773B_01089	RNS_82331A_04162	D_s04321_01746
Dsol_CDS_01302	bioF	8-amino-7-oxononanoate synthase	bioF	8-amino-7-oxononanoate synthase	IFB_0099_01736	IFB_0223_01730	GBBC_2040_02497	IPO_2222_02526	IFB_0158_01161	IFB_0221_01160		MK_16_01708	PPO_9019_00522	PPO_9134_02936	RNS_512A_02828	RNS_773B_01088	RNS_82331A_04163	D_s04321_01747
Dsol_CDS_01303	ybhK	predicted transferase with NAD(P)-binding Rossmann-fold domain		Gluconeogenesis factor	IFB_0099_01741	IFB_0223_01735	GBBC_2040_02492	IPO_2222_02521	IFB_0158_01156	IFB_0221_01155	MK_10_01783	MK_16_01713	PPO_9019_00517	PPO_9134_02931	RNS_512A_02833	RNS_773B_01083	RNS_82331A_04168	D_s04321_01752
Dsol_CDS_01304	uvrB	excinulease of nucleotide excision repair, DNA damage recognition component	uvrB	UvrABC system protein B	IFB_0099_01739	IFB_0223_01733	GBBC_2040_02494	IPO_2222_02523	IFB_0158_01158	IFB_0221_01157	MK_10_01781	MK_16_01711	PPO_9019_00519	PPO_9134_02933	RNS_512A_02831	RNS_773B_01085	RNS_82331A_04166	D_s04321_01750
Dsol_CDS_01305		hypothetical protein		Glyoxalase-like domain protein	IFB_0099_01740	IFB_0223_01734	GBBC_2040_02493	IPO_2222_02522	IFB_0158_01157	IFB_0221_01156	MK_10_01782	MK_16_01712	PPO_9019_00518	PPO_9134_02932	RNS_512A_02832	RNS_773B_01084	RNS_82331A_04167	D_s04321_01751
Dsol_CDS_01306		putative Cytochrome bd2, subunit II	cydB	Cytochrome bd-I ubiquinol oxidase subunit 2	IFB_0099_01743	IFB_0223_01737	GBBC_2040_02490	IPO_2222_02519	IFB_0158_01154	IFB_0221_01153	MK_10_01785	MK_16_01715	PPO_9019_00515	PPO_9134_02929	RNS_512A_02835	RNS_773B_01081	RNS_82331A_04170	D_s04321_01754
Dsol_CDS_01307		hypothetical protein		hypothetical protein	IFB_0099_01744	IFB_0223_01738	GBBC_2040_02489	IPO_2222_02518	IFB_0158_01153	IFB_0221_01152	MK_10_01786	MK_16_01716	PPO_9019_00514	PPO_9134_02928	RNS_512A_02836	RNS_773B_01080	RNS_82331A_04171	D_s04321_01755
Dsol_CDS_01308		putative Cytochrome bd2, subunit I	cydA	Cytochrome bd ubiquinol oxidase subunit 1	IFB_0099_01742	IFB_0223_01736	GBBC_2040_02491	IPO_2222_02520	IFB_0158_01155	IFB_0221_01154	MK_10_01784	MK_16_01714	PPO_9019_00516	PPO_9134_02930	RNS_512A_02834	RNS_773B_01082	RNS_82331A_04169	D_s04321_01753
Dsol_CDS_01309	yfeA	Manganese ABC transporter, periplasmic-binding protein SitA		putative periplasmic iron-binding protein precursor	IFB_0099_01649	IFB_0223_01643	GBBC_2040_02581	IPO_2222_02617	IFB_0158_02763	IFB_0221_02982	MK_10_01690	MK_16_01620	PPO_9019_00609	PPO_9134_03023	RNS_512A_00159	RNS_773B_01761	RNS_82331A_04076	D_s04321_01659
[truncated: 3,711 more rows]
